# Supplementary material for: Inferring Microbial Interactions in the Gut of the Hong Kong Whipping Frog (Polypedates megacephalus) and a Validation Using Probiotics
Source: Front Microbiol. 2017 Mar 30;8:525. doi: 10.3389/fmicb.2017.00525 (PMC5371668; doi:10.3389/fmicb.2017.00525)
Supplement: Supplementary Table 1 — Summary of sample information of 12 time points spanning 15 days over AH. Values are expressed as mean values ± SD. [file Table1.XLSX]

## Sheet: Supplementary Table1
Time (day)	N		Body weight (g)				SVL (cm)				Fecal content (mg)
1	4		9.39	±	0.61		5.68	±	0.19		4.75	±	2.45
11	3		8.11	±	2.16		5.37	±	0.4		1.62	±	0.77
11.25	4		6.54	±	1.79		5.18	±	0.54		1.39	±	1.24
11.5	3		8.58	±	0.38		5.5	±	0.26		2.65	±	1.98
11.75	3		8.99	±	1.91		5.5	±	0.2		4.91	±	4.73
12	3		10.56	±	1.66		5.83	±	0.25		12.46	±	1.98
12.5	3		9.71	±	1.03		5.77	±	0.15		5.01	±	1.44
13	3		7.55	±	0.44		5.37	±	0.06		5.43	±	7.62
13.5	4		8.88	±	1.38		5.58	±	0.43		6.85	±	3.13
14	4		9.91	±	0.89		5.55	±	0.13		10.25	±	5.39
14.5	4		10.49	±	0.54		5.55	±	0.06		16.53	±	8.56
15	5		9.35	±	1.88		5.56	±	0.27		4.33	±	1.6
