# Supplementary material for: Inferring Microbial Interactions in the Gut of the Hong Kong Whipping Frog (Polypedates megacephalus) and a Validation Using Probiotics
Source: Front Microbiol. 2017 Mar 30;8:525. doi: 10.3389/fmicb.2017.00525 (PMC5371668; doi:10.3389/fmicb.2017.00525)
Supplement: Supplementary Table 2 — Summary of sample information of oral administration for bacterial composition. Oral administration of five treatments was carried out for 2 weeks. G1: L. garvieae (107 CFU g−1) in 0.9% saline. G2: C. variabile (107 CFU g−1) in 0.9% saline. G3: B. coagulans (107 CFU g−1) in 0.9% saline. G4: A combination of B. coagulans, C. variabile, and L. garvieae (each contains 107 CFU g−1) in 0.9% saline. G5:Control (0.9% saline). Values are expressed as mean ± SD. [file Table2.XLSX]

## Sheet: Supplementary Table2
Treatment	N		Body weight (g)				SVL (cm)				Fecal content (mg)
G1	4		23.12	±	2.16		7.1	±	0.2		0.1116	±	0.0648
G2	4		12.92	±	8.96		7.1	±	1.1		0.107	±	0.0478
G3	4		17.96	±	9.08		6.5	±	1.2		0.0996	±	0.0998
G4	4		17.41	±	7.35		6.9	±	0.5		0.1314	±	0.0714
G5	4		17.25	±	7.76		6.9	±	1		0.1652	±	0.1455
