# Supplementary material for: Inferring Microbial Interactions in the Gut of the Hong Kong Whipping Frog (Polypedates megacephalus) and a Validation Using Probiotics
Source: Front Microbiol. 2017 Mar 30;8:525. doi: 10.3389/fmicb.2017.00525 (PMC5371668; doi:10.3389/fmicb.2017.00525)
Supplement: Supplementary Table 3 — Summary of sample information of oral administration for quantitative PCR. Oral administration of five treatments was performed over 2 weeks. G1: L. garvieae (107 CFU g−1) in 0.9% saline. G2: C. variabile (107 CFU g−1) in 0.9% saline. G3: B. coagulans (107 CFU g−1) in 0.9% saline. G4: a combination of B. coagulans, C. variabile, and L. garvieae (each contains 107 CFU g−1) in 0.9% saline. G5: Control (0.9% saline). Values are expressed as mean ± SD. [file Table3.XLSX]

## Sheet: Supplementary Table3
Treatment	N		Body weight (g)				SVL (cm)				Gut (g)
G1	4		9.21	±	1.05		5.6	±	0.2		0.05	±	0.02
G2	4		8.75	±	0.96		5.7	±	0.3		0.04	±	0.02
G3	4		9.82	±	1.07		5.5	±	0.1		0.05	±	0.02
G4	4		8.94	±	1.19		5.5	±	0.2		0.04	±	0.02
G5	4		7.79	±	1.88		5.4	±	0.4		0.04	±	0.01
