# Supplementary material for: Inferring Microbial Interactions in the Gut of the Hong Kong Whipping Frog (Polypedates megacephalus) and a Validation Using Probiotics
Source: Front Microbiol. 2017 Mar 30;8:525. doi: 10.3389/fmicb.2017.00525 (PMC5371668; doi:10.3389/fmicb.2017.00525)
Supplement: Supplementary Table 4 — Ten thousand and three hundred fourteen significant inferred interacting pairs (IIPs) identified by MetaMIS. 10,314 IIPs passed the permutation criterion (cutoff > 0.5 described in Methods), including 1,568 commensal relationships (represented by O), 1,737 amensal relationships (represented by A), 3,777 mutual relationships (represented by M), and 3,232 competitive relationships (represented by C). [file Table4.XLSX]

## Sheet: Supplementary Table4
TargetOTUs	InteractingOTUs	InteractionType	PermutationOccurrence
Methanocorpusculum	Parabacteroides	M	0.51
Paludibacter	Roseburia	M	0.55
Faecalibacterium	Cetobacterium	M	0.67
Brevundimonas	Bacteroides	C	0.76
Dermacoccus	Psychrobacter	M	0.64
Brevibacillus	Lawsonia	O	0.62
Bilophila	Brachybacterium	O	0.54
Psychrobacter	Eubacterium	C	0.51
Bilophila	Devosia	M	0.65
Sedimentibacter	Fusobacterium	M	0.61
Devosia	Staphylococcus	A	0.51
Candidatus_Xiphinematobacter	Pseudoramibacter_Eubacterium	M	0.52
Tannerella	Corynebacterium	C	0.63
Fusibacter	Chryseobacterium	M	0.8
Exiguobacterium	Achromobacter	C	0.68
Dorea	Phascolarctobacterium	C	0.65
Blautia	Holdemania	C	0.62
Gordonia	Vagococcus	A	0.59
Lactococcus	Tetragenococcus	C	0.63
Solibacillus	Rikenella	C	0.6
Rubrobacter	Trichococcus	C	0.61
Porphyromonas	Rhodococcus	A	0.61
Meiothermus	Desulfovibrio	M	0.63
Aeromonas	Mycoplasma	O	0.61
Propionispira	Roseburia	M	0.65
Dietzia	Epulopiscium	A	0.77
Brevundimonas	Pseudomonas	C	0.69
Tolumonas	Trichococcus	C	0.77
Acidovorax	Bacteroides	A	0.64
Tolumonas	Shewanella	O	0.69
Luteolibacter	Corynebacterium	A	0.63
Lactobacillus	Treponema	A	0.51
Janthinobacterium	Vagococcus	C	0.54
Chlamydia	rc4-4	M	0.68
Paludibacter	Cetobacterium	C	0.68
Faecalibacterium	Providencia	A	0.51
Anaerotruncus	Blautia	C	0.64
Roseburia	Fusobacterium	M	0.51
Adlercreutzia	Brevinema	A	0.63
Gemmata	Citrobacter	C	0.62
Blautia	Burkholderia	M	0.71
Rhodoplanes	Clostridium	C	0.68
Moraxella	Brevinema	O	0.76
PW3	Anaerorhabdus	C	0.54
Desulfovibrio	Phascolarctobacterium	C	0.55
Oerskovia	Chryseobacterium	M	0.64
Paracoccus	Odoribacter	O	0.52
Brevibacillus	Phascolarctobacterium	A	0.52
Propionispira	Mycoplasma	O	0.55
Dietzia	Thermus	C	0.61
Corynebacterium	Deinococcus	C	0.63
Sedimentibacter	Achromobacter	M	0.6
heteroC45_4W	Sphingobacterium	M	0.53
SMB53	Comamonas	C	0.54
Wautersiella	Citrobacter	O	0.58
Patulibacter	Actinomyces	A	0.52
Janthinobacterium	Psychrobacter	M	0.62
Caldicellulosiruptor	Lactobacillus	A	0.68
Anoxybacillus	Phascolarctobacterium	O	0.63
Rhodobacter	Mucispirillum	M	0.56
Anaerovorax	Bacteroides	C	0.55
Chryseobacterium	Janthinobacterium	C	0.54
Brachybacterium	Fusobacterium	M	0.68
SMB53	Deinococcus	C	0.63
Cetobacterium	Oscillospira	C	0.54
Achromobacter	Akkermansia	M	0.51
Pirellula	Ochrobactrum	M	0.63
cc_115	Parabacteroides	M	0.63
Methylopila	Ochrobactrum	A	0.64
Desulfotomaculum	Methanocorpusculum	A	0.62
Brachyspira	Comamonas	O	0.53
Pediococcus	Plesiomonas	M	0.71
Aeromonas	Desulfovibrio	C	0.53
Thermoanaerobacterium	Arcobacter	M	0.64
Rhodoplanes	Morganella	A	0.59
Gracilibacter	Morganella	M	0.8
Anaerorhabdus	Enterococcus	M	0.61
Methylobacterium	PSB-M-3	C	0.54
PW3	Microvirgula	A	0.62
Dehalobacterium	Gordonia	C	0.56
Polaromonas	Treponema	A	0.59
Geobacillus	Morganella	C	0.72
Faecalibacterium	Actinomyces	C	0.69
Thalassomonas	Rikenella	A	0.63
Phyllobacterium	Pseudoramibacter_Eubacterium	M	0.57
Robinsoniella	Roseburia	M	0.68
Brachyspira	Methylobacterium	C	0.56
Pediococcus	Phascolarctobacterium	M	0.57
Methanobrevibacter	Coprobacillus	M	0.61
Geosporobacter_Thermotalea	Arcobacter	O	0.55
Eggerthella	Odoribacter	C	0.53
Brachybacterium	Bacteroides	O	0.51
Anaerostipes	Fusobacterium	A	0.61
Polaromonas	Proteus	C	0.64
Enterococcus	Janibacter	C	0.64
Dialister	Chryseobacterium	A	0.55
Sodalis	Brevibacterium	A	0.51
Bilophila	Rhodococcus	C	0.57
Gracilibacter	Parabacteroides	M	0.73
Fusibacter	Akkermansia	C	0.53
Mitsuokella	rc4-4	C	0.53
Anaerofustis	Deinococcus	O	0.55
Cellulomonas	Eubacterium	A	0.63
Rubrobacter	Morganella	C	0.73
Robinsoniella	Gordonia	M	0.51
Bradyrhizobium	AF12	M	0.64
Brevinema	Odoribacter	M	0.65
Bosea	Pseudomonas	A	0.61
Dendrosporobacter	Phascolarctobacterium	A	0.78
Syntrophomonas	Treponema	M	0.53
Acidovorax	Acinetobacter	C	0.62
Methyloversatilis	Lactobacillus	O	0.56
Dysgonomonas	Akkermansia	M	0.58
Sarcina	Coprobacillus	A	0.72
Sedimentibacter	Stenotrophomonas	C	0.51
Acidovorax	PSB-M-3	O	0.71
Dysgonomonas	Holdemania	M	0.72
Varibaculum	Thermus	M	0.53
Robinsoniella	Coprobacillus	M	0.75
Aquicella	Phascolarctobacterium	M	0.53
Deinococcus	Yersinia	C	0.64
Caloramator	Mucispirillum	M	0.73
Bradyrhizobium	Pseudoramibacter_Eubacterium	O	0.69
Phyllobacterium	Christensenella	M	0.6
Flavobacterium	Lactococcus	M	0.58
Agrobacterium	PSB-M-3	A	0.69
Trabulsiella	Devosia	M	0.67
Propionispira	Proteus	M	0.72
Robinsoniella	Holdemania	O	0.63
Thermobaculum	Ochrobactrum	A	0.51
Desulfosporosinus	Deinococcus	M	0.59
AF12	Brevinema	M	0.55
Enterococcus	Tetragenococcus	M	0.53
Rhodoplanes	Bacteroides	O	0.61
Dietzia	Pseudomonas	O	0.74
Propionispira	Psychrobacter	C	0.64
Geosporobacter_Thermotalea	Magnetospirillum	C	0.59
Pirellula	rc4-4	M	0.55
Erwinia	Thermus	C	0.57
Butyricimonas	Holdemania	C	0.65
Vagococcus	Yersinia	C	0.59
Anaerovibrio	Paracoccus	A	0.54
Anaerostipes	Enterococcus	M	0.58
Dietzia	Coprobacillus	M	0.73
Brachyspira	Coprococcus	O	0.58
Pirellula	Janibacter	M	0.56
Klebsiella	Tannerella	M	0.53
Janibacter	Prevotella	C	0.56
Cetobacterium	Roseburia	C	0.53
Acholeplasma	Enterococcus	O	0.6
Turicibacter	Ruminococcus	M	0.53
Gracilibacter	Anaerorhabdus	C	0.6
Dendrosporobacter	Microvirgula	A	0.67
Parabacteroides	Trichococcus	M	0.58
Janthinobacterium	Morganella	C	0.68
Tannerella	Erysipelothrix	M	0.68
Porphyromonas	Brevinema	M	0.75
Polaromonas	Methanocorpusculum	O	0.57
Enterococcus	Rhodococcus	M	0.61
Staphylococcus	Dorea	C	0.64
Salmonella	Ochrobactrum	O	0.57
Acholeplasma	Epulopiscium	C	0.55
Bradyrhizobium	Butyricimonas	M	0.62
Caldicellulosiruptor	Mycoplasma	A	0.65
Arcobacter	Cetobacterium	M	0.55
Turicibacter	Brevinema	A	0.63
Desulfovibrio	Sphingomonas	M	0.54
Saccharomonospora	Epulopiscium	M	0.72
PW3	Phascolarctobacterium	C	0.78
Paracoccus	Methanocorpusculum	C	0.52
Brevundimonas	Ochrobactrum	C	0.73
Dysgonomonas	Mucispirillum	M	0.74
Luteolibacter	Enterococcus	M	0.65
Facklamia	Prevotella	M	0.68
Arthrobacter	Treponema	M	0.57
Blautia	Psychrobacter	C	0.75
Saccharomonospora	Morganella	A	0.79
Bacteroides	Microvirgula	C	0.51
Erwinia	Oscillospira	M	0.54
Anaerotruncus	Methanocorpusculum	O	0.63
Janibacter	Paracoccus	C	0.69
Butyrivibrio	Enterococcus	A	0.51
Cetobacterium	Phyllobacterium	M	0.55
Brachybacterium	Ruminococcus	A	0.71
Anaerobacillus	Butyricimonas	M	0.69
Anaerotruncus	Lactobacillus	O	0.56
Adlercreutzia	Odoribacter	A	0.73
Brevibacterium	Lawsonia	M	0.64
Holdemania	Morganella	M	0.63
Methyloversatilis	Morganella	A	0.75
Pseudomonas	Rikenella	M	0.53
Bilophila	Phascolarctobacterium	C	0.68
Mycoplasma	Ochrobactrum	M	0.67
Dehalobacterium	Rathayibacter	C	0.52
Samsonia	Enterococcus	O	0.68
Anaerostipes	Butyricimonas	C	0.59
Dietzia	Mycoplasma	O	0.61
Fusibacter	AF12	C	0.63
Klebsiella	Bilophila	M	0.53
Kocuria	Janibacter	O	0.61
Chlamydia	Morganella	A	0.76
Caloramator	Morganella	M	0.73
Enterococcus	Leucobacter	C	0.55
Oerskovia	Methanocorpusculum	A	0.56
Mesorhizobium	Flavobacterium	O	0.76
Halochromatium	Achromobacter	A	0.54
Cellulomonas	PSB-M-3	A	0.52
Anaerostipes	rc4-4	C	0.57
Acidovorax	Rikenella	A	0.73
Enterobacter	Ruminococcus	M	0.8
Blautia	Citrobacter	M	0.8
Providencia	Clostridium	M	0.54
Mycobacterium	Sphingomonas	O	0.51
Odoribacter	Roseburia	C	0.53
Blautia	Flavobacterium	M	0.68
Actinomyces	Phyllobacterium	C	0.6
Coprobacillus	Morganella	M	0.58
Brachybacterium	Shewanella	O	0.59
Salmonella	Fusobacterium	O	0.75
Acidovorax	Parabacteroides	O	0.7
Solibacillus	Akkermansia	C	0.56
Luteimonas	Magnetospirillum	A	0.58
Geobacillus	Rikenella	C	0.69
Butyricimonas	Deinococcus	M	0.54
Salmonella	Sphingobacterium	M	0.62
Rhodococcus	Magnetospirillum	C	0.56
Arthrobacter	Desulfovibrio	M	0.52
Trabulsiella	rc4-4	M	0.75
Brachybacterium	Ralstonia	A	0.55
Flavobacterium	Phascolarctobacterium	M	0.57
Anaerofustis	Methanocorpusculum	M	0.6
Acinetobacter	Morganella	C	0.54
Staphylococcus	Corynebacterium	M	0.78
Facklamia	rc4-4	M	0.54
Polaromonas	Fusobacterium	M	0.51
Solibacillus	Vagococcus	M	0.53
Janibacter	Psychrobacter	C	0.57
Fusobacterium	Leucobacter	C	0.53
Catenibacterium	Coprobacillus	A	0.68
Caldicellulosiruptor	PSB-M-3	M	0.82
Deinococcus	Ralstonia	C	0.68
Ochrobactrum	PSB-M-3	C	0.57
Thermoanaerobacterium	Brevibacterium	A	0.55
Caldicellulosiruptor	Meiothermus	C	0.57
Dysgonomonas	cc_115	M	0.68
Desulfosporosinus	Parabacteroides	M	0.68
Moraxella	Planctomyces	O	0.62
Dialister	Ralstonia	A	0.59
Enhydrobacter	Providencia	C	0.62
Dialister	PSB-M-3	M	0.51
Rhodoplanes	Brevinema	O	0.58
Butyricimonas	Enterococcus	C	0.52
Catenibacterium	Parabacteroides	A	0.66
Rathayibacter	Shewanella	C	0.61
Roseburia	PSB-M-3	M	0.54
Halochromatium	Mucispirillum	A	0.56
Solibacillus	Lawsonia	O	0.7
Kocuria	Ochrobactrum	A	0.74
Pantoea	Pseudoramibacter_Eubacterium	O	0.64
Brachybacterium	Providencia	C	0.58
Mesorhizobium	Coprococcus	O	0.69
Kocuria	Odoribacter	A	0.78
Dorea	Mycobacterium	C	0.63
Sodalis	Parabacteroides	O	0.76
Sarcina	Methanocorpusculum	O	0.65
vadinCA02	Treponema	O	0.58
Aeromonas	Janibacter	C	0.53
Anaerotruncus	Holdemania	C	0.83
Chlamydia	Fusobacterium	M	0.7
Rubrobacter	AF12	M	0.52
Perlucidibaca	Morganella	A	0.52
Dietzia	Comamonas	A	0.61
Dietzia	Planctomyces	A	0.66
Fusobacterium	Serratia	M	0.61
Brevundimonas	Coprobacillus	C	0.65
Dysgonomonas	Butyricimonas	M	0.68
Anoxybacillus	Clostridium	O	0.59
Paenibacillus	Bacillus	C	0.62
Mycobacterium	Plesiomonas	O	0.86
Candidatus_Xiphinematobacter	Planctomyces	C	0.7
Brevibacillus	Morganella	A	0.71
Devosia	Vagococcus	A	0.52
Caldicellulosiruptor	Corynebacterium	A	0.74
Enterobacter	Magnetospirillum	M	0.81
Desulfotomaculum	Coprobacillus	O	0.69
Anaerovorax	Proteus	M	0.59
AF12	PW3	C	0.54
Trabulsiella	Trichococcus	O	0.64
Aquimonas	Achromobacter	A	0.51
Proteus	Treponema	M	0.6
Dietzia	Deinococcus	A	0.63
Samsonia	Ruminococcus	C	0.69
Citrobacter	Proteus	C	0.56
Adlercreutzia	Mucispirillum	O	0.75
Akkermansia	Vagococcus	M	0.54
Brachyspira	Proteus	O	0.64
Arthrobacter	Methylobacterium	M	0.6
Dermacoccus	Janibacter	A	0.56
Anaerostipes	Sphingobacterium	M	0.62
Pirellula	Anaerovorax	A	0.51
Butyrivibrio	Lactococcus	C	0.56
Comamonas	Eubacterium	A	0.63
Deinococcus	Proteus	C	0.58
Caloramator	Coprobacillus	M	0.61
Samsonia	Plesiomonas	O	0.77
Anaerofustis	Gordonia	M	0.55
Rubrobacter	Blautia	M	0.53
Mesorhizobium	Dehalobacterium	C	0.6
Anaerovibrio	Akkermansia	A	0.56
Leucobacter	Pseudomonas	M	0.54
Kocuria	Sphingobacterium	M	0.8
Dysgonomonas	Pseudoramibacter_Eubacterium	M	0.55
Yersinia	Anaerovorax	A	0.65
Lawsonia	Phascolarctobacterium	M	0.67
Anaerostipes	Tannerella	C	0.53
Geosporobacter_Thermotalea	Dorea	O	0.65
Epulopiscium	Providencia	M	0.53
Proteus	Ruminococcus	M	0.62
Arthrobacter	Geobacillus	C	0.66
Klebsiella	Mucispirillum	M	0.67
Faecalibacterium	Epulopiscium	M	0.64
Dermacoccus	Acinetobacter	M	0.71
HTCC	Actinomyces	C	0.65
Psychrobacter	Vagococcus	M	0.65
Caldicellulosiruptor	Treponema	O	0.67
Desulfotomaculum	Anaerorhabdus	M	0.65
Rikenella	Vagococcus	M	0.52
Hydrogenophaga	Trichococcus	A	0.55
Dendrosporobacter	Morganella	O	0.77
Vibrio	Lawsonia	O	0.52
Eggerthella	Achromobacter	M	0.56
Dietzia	Shewanella	O	0.81
Christensenella	Janthinobacterium	M	0.55
Dermacoccus	Dialister	O	0.57
Micrococcus	Roseburia	C	0.59
Chlamydia	Clostridium	O	0.56
Brevibacillus	AF12	C	0.54
Oerskovia	Cetobacterium	C	0.59
AF12	Meiothermus	M	0.53
Coprococcus	Proteus	M	0.62
Rubrobacter	Rhodococcus	M	0.7
Brevundimonas	Roseburia	C	0.59
N09	Rhodococcus	O	0.51
Tannerella	Epulopiscium	M	0.56
Paracoccus	Rikenella	M	0.74
Methylobacterium	Methanocorpusculum	C	0.55
Devosia	Pseudomonas	M	0.52
Oerskovia	Eubacterium	A	0.61
Brevinema	Ochrobactrum	C	0.64
Dendrosporobacter	Pseudomonas	M	0.71
Citrobacter	Enterococcus	C	0.57
Leucobacter	Brachyspira	O	0.52
Hyphomicrobium	Lawsonia	O	0.78
Acidaminococcus	Epulopiscium	C	0.53
PW3	Serratia	M	0.69
Janibacter	Acinetobacter	C	0.55
Arcobacter	Yersinia	M	0.52
Caloramator	Ruminococcus	M	0.72
Anoxybacillus	Trichococcus	O	0.6
Agrobacterium	Gordonia	C	0.67
Anaerorhabdus	Janibacter	C	0.55
Arthrobacter	Tannerella	M	0.51
Mycoplasma	Treponema	M	0.65
Janibacter	Phyllobacterium	M	0.53
Candidatus_Xiphinematobacter	Ruminococcus	C	0.73
Flavobacterium	Methanobrevibacter	C	0.52
Anaerobacillus	rc4-4	M	0.72
Corynebacterium	HA73	C	0.51
Facklamia	Citrobacter	O	0.67
HTCC	Arthrobacter	A	0.62
Polaromonas	Coprobacillus	C	0.51
Gemmata	Lactococcus	C	0.56
Methylopila	Sphingobacterium	O	0.56
Erysipelothrix	cc_115	C	0.56
Mycoplasma	Odoribacter	M	0.61
Bradyrhizobium	Microvirgula	C	0.63
Anaerofustis	Oscillospira	O	0.68
Luteimonas	Desulfovibrio	A	0.58
Chlamydia	Desulfovibrio	M	0.62
Clostridium	Enterococcus	M	0.54
Acidovorax	Butyricimonas	M	0.62
Trichococcus	rc4-4	M	0.67
Enterobacter	Oscillospira	M	0.93
Oerskovia	Butyricimonas	C	0.73
Methylobacterium	Sphingobacterium	C	0.69
Anaerobacillus	Sphingobacterium	O	0.77
Staphylococcus	Lactobacillus	C	0.71
Vibrio	Phascolarctobacterium	A	0.59
Methyloversatilis	Microvirgula	M	0.63
Flavobacterium	Microvirgula	C	0.62
Selenomonas	Butyricimonas	C	0.6
Enterococcus	Treponema	M	0.51
Staphylococcus	Flavobacterium	C	0.52
Mitsuokella	Serratia	M	0.61
Phyllobacterium	Sphingomonas	C	0.66
Caldicellulosiruptor	Roseburia	A	0.58
Dermacoccus	Gordonia	O	0.61
Geobacillus	Paracoccus	O	0.53
Turicibacter	Plesiomonas	A	0.65
Citrobacter	Pseudoramibacter_Eubacterium	M	0.51
Brachybacterium	Tetragenococcus	A	0.55
Pantoea	Achromobacter	A	0.8
Acholeplasma	Anaerovorax	A	0.52
Enterobacter	Thermus	C	0.6
Tolumonas	Phyllobacterium	A	0.52
heteroC45_4W	Methanocorpusculum	O	0.51
Streptomyces	Ruminococcus	O	0.68
Desulfovibrio	Magnetospirillum	C	0.63
Staphylococcus	Coprobacillus	M	0.61
Solibacillus	Thermus	O	0.56
Dorea	Rathayibacter	C	0.51
Brachybacterium	Dehalobacterium	O	0.58
Hydrogenophaga	Corynebacterium	C	0.62
Exiguobacterium	Prevotella	M	0.57
Saccharomonospora	AF12	M	0.59
Meiothermus	Epulopiscium	O	0.69
Moraxella	Arcobacter	C	0.72
Trabulsiella	Prevotella	C	0.58
Psychrobacter	Shewanella	C	0.53
Dehalobacterium	Shewanella	C	0.51
Anaerotruncus	Rikenella	M	0.79
Sodalis	Epulopiscium	A	0.7
Burkholderia	Meiothermus	C	0.53
Eggerthella	Lawsonia	M	0.6
Acinetobacter	Sphingobacterium	C	0.62
Thermobaculum	Mycoplasma	A	0.57
Rhodococcus	Tannerella	A	0.57
Adlercreutzia	Ralstonia	O	0.56
Rhodoplanes	Trichococcus	C	0.62
PW3	Butyricimonas	C	0.67
Agrobacterium	Treponema	O	0.73
Methyloversatilis	Epulopiscium	C	0.66
Anaerovorax	Fusobacterium	M	0.53
AF12	Cetobacterium	C	0.61
Thermus	Magnetospirillum	M	0.55
Streptomyces	Chryseobacterium	M	0.59
Pantoea	PSB-M-3	C	0.79
Janthinobacterium	Ochrobactrum	M	0.71
Gordonia	Parabacteroides	O	0.62
Gracilibacter	Rhodococcus	A	0.55
Caldicellulosiruptor	Brevibacterium	A	0.51
Salmonella	Coprococcus	O	0.67
Aeromonas	Phascolarctobacterium	C	0.74
Mycobacterium	Lactobacillus	M	0.7
Geobacillus	rc4-4	M	0.63
Sarcina	Corynebacterium	A	0.57
Desulfotomaculum	Fusobacterium	C	0.63
Brevinema	Pseudomonas	M	0.62
Anaerostipes	Epulopiscium	M	0.56
Syntrophomonas	Actinomyces	C	0.53
Cetobacterium	Proteus	M	0.63
Gracilibacter	Epulopiscium	A	0.58
Desulfosporosinus	Arcobacter	M	0.62
Eubacterium	Ochrobactrum	C	0.55
Dietzia	Acinetobacter	M	0.74
Acinetobacter	Rathayibacter	M	0.52
Agrobacterium	Leucobacter	M	0.56
Streptococcus	Brevinema	A	0.51
Lactobacillus	Akkermansia	C	0.54
Brevundimonas	Anaerovorax	C	0.62
Rubrobacter	Eubacterium	C	0.61
Methylobacterium	Yersinia	M	0.54
Epulopiscium	Ruminococcus	M	0.58
Hyphomicrobium	Leucobacter	M	0.53
Luteimonas	Proteus	A	0.54
Comamonas	Magnetospirillum	C	0.64
Citrobacter	Providencia	M	0.52
Pseudonocardia	rc4-4	C	0.67
Fusibacter	Yersinia	M	0.57
Brevundimonas	Christensenella	M	0.58
Holdemania	Serratia	M	0.62
Thermoanaerobacterium	Thermus	C	0.69
Methyloversatilis	Thermus	O	0.64
Brevinema	Rikenella	M	0.54
Arcobacter	Odoribacter	M	0.58
PW3	Morganella	O	0.69
Janthinobacterium	Meiothermus	C	0.6
Rhodoplanes	Tetragenococcus	O	0.51
Sedimentibacter	Enterococcus	C	0.6
Micrococcus	Cetobacterium	C	0.68
Staphylococcus	Serratia	O	0.71
Parabacteroides	Providencia	M	0.57
Janthinobacterium	Coprobacillus	M	0.67
Gordonia	Ruminococcus	C	0.7
Ralstonia	Stenotrophomonas	M	0.55
Lactococcus	Paracoccus	M	0.52
Polaromonas	Thermus	C	0.65
Comamonas	Enterococcus	C	0.75
Gracilibacter	Proteus	M	0.71
Agrobacterium	Lactococcus	M	0.72
Solibacillus	Dorea	A	0.59
Rubrobacter	Tetragenococcus	C	0.65
Anaerovibrio	Plesiomonas	M	0.78
Tannerella	Anaerorhabdus	A	0.57
Roseburia	Christensenella	M	0.55
Sedimentibacter	Odoribacter	M	0.54
Mucispirillum	Trabulsiella	M	0.57
AF12	Comamonas	C	0.61
Paludibacter	Lawsonia	M	0.75
Micrococcus	Magnetospirillum	A	0.64
Actinomyces	Fusobacterium	M	0.53
Varibaculum	Morganella	A	0.67
Sphingomonas	Providencia	C	0.58
Pseudonocardia	Cetobacterium	O	0.63
Chlamydia	PSB-M-3	M	0.67
Agrobacterium	Providencia	C	0.69
Burkholderia	Epulopiscium	M	0.64
Streptococcus	Rikenella	A	0.51
Anaerobacillus	Treponema	A	0.75
Mitsuokella	Magnetospirillum	O	0.56
Paracoccus	Achromobacter	C	0.58
Devosia	Meiothermus	A	0.59
Bosea	Odoribacter	A	0.53
Eubacterium	Lawsonia	M	0.55
Adlercreutzia	Cetobacterium	O	0.72
HTCC	Mucispirillum	M	0.67
Moraxella	Methanocorpusculum	C	0.69
Hydrogenophaga	Brevinema	O	0.54
AF12	Ralstonia	M	0.64
Sarcina	Desulfovibrio	A	0.65
Anaerotruncus	Dialister	O	0.56
Cellvibrio	Bacteroides	M	0.51
Enterobacter	Enterococcus	A	0.76
Aeromonas	Bacillus	M	0.57
Mucispirillum	Pseudomonas	M	0.63
Rikenella	Shewanella	C	0.53
HTCC	Cetobacterium	O	0.6
Porphyromonas	Providencia	O	0.64
Anaerovibrio	Holdemania	C	0.57
Blautia	Meiothermus	M	0.54
Oerskovia	Akkermansia	A	0.59
Micrococcus	Morganella	A	0.69
Exiguobacterium	Microvirgula	C	0.62
Streptococcus	Deinococcus	A	0.57
Streptococcus	Epulopiscium	A	0.51
Faecalibacterium	Proteus	A	0.59
Cetobacterium	Coprococcus	M	0.54
heteroC45_4W	Treponema	A	0.59
Eggerthella	Coprococcus	M	0.62
Geobacillus	Clostridium	M	0.61
Brachyspira	Rikenella	C	0.58
Anaerofustis	Phascolarctobacterium	A	0.63
Geosporobacter_Thermotalea	Bilophila	C	0.6
Aquicella	Trichococcus	C	0.56
Arthrobacter	Brevinema	M	0.65
Pantoea	Cetobacterium	O	0.72
Yersinia	Arthrobacter	O	0.65
Cetobacterium	Ruminococcus	M	0.55
Adlercreutzia	Ruminococcus	O	0.72
Dorea	Lawsonia	M	0.69
Selenomonas	Acinetobacter	A	0.68
Samsonia	Lactococcus	M	0.73
Brevundimonas	Lactobacillus	O	0.58
Janthinobacterium	Odoribacter	M	0.59
Brachyspira	Morganella	O	0.68
AF12	Acinetobacter	O	0.55
Bosea	Shewanella	O	0.58
Odoribacter	Rhodococcus	C	0.51
Janthinobacterium	Holdemania	M	0.63
Alcanivorax	Psychrobacter	A	0.55
Rhodobacter	Trichococcus	M	0.56
Paenibacillus	Actinomyces	M	0.78
Arcobacter	Epulopiscium	M	0.54
Devosia	Odoribacter	M	0.67
Corynebacterium	Providencia	M	0.58
Burkholderia	Akkermansia	M	0.54
Methylobacterium	Citrobacter	M	0.61
Hyphomicrobium	Bacteroides	C	0.69
Anaerofustis	Actinomyces	O	0.72
Morganella	Psychrobacter	C	0.53
Samsonia	Acinetobacter	C	0.72
Luteimonas	Corynebacterium	A	0.58
Anaerobacillus	Odoribacter	M	0.79
heteroC45_4W	Morganella	C	0.52
Anaerobacillus	Erwinia	O	0.61
Tetragenococcus	Plesiomonas	A	0.7
Brachybacterium	Morganella	O	0.71
N09	Desulfovibrio	A	0.53
Cupriavidus	Akkermansia	M	0.67
Chlamydia	Chryseobacterium	C	0.73
Exiguobacterium	Bilophila	C	0.65
Thalassomonas	Sphingobacterium	A	0.61
AF12	Christensenella	C	0.72
Desulfosporosinus	Ochrobactrum	A	0.6
Pseudonocardia	Plesiomonas	O	0.82
Lactobacillus	Eubacterium	M	0.6
Tolumonas	Brevinema	O	0.72
Solibacillus	Clostridium	C	0.66
Erwinia	Mycoplasma	M	0.61
Sodalis	Eubacterium	M	0.78
Rhodobacter	Lactococcus	M	0.57
Christensenella	Morganella	M	0.57
Hyphomicrobium	Enterococcus	O	0.74
Selenomonas	Treponema	A	0.59
Paenibacillus	Pseudoramibacter_Eubacterium	O	0.58
Dialister	Enterococcus	O	0.66
Cellulomonas	Parabacteroides	O	0.63
Actinomycetospora	Erysipelothrix	M	0.65
Mycobacterium	Shewanella	O	0.69
Meiothermus	Roseburia	C	0.53
Sphingomonas	Dialister	C	0.59
Thermobaculum	Flavobacterium	A	0.57
Clostridium	Fusobacterium	M	0.52
Alcanivorax	Fusobacterium	A	0.68
Mycobacterium	Butyricimonas	M	0.62
Coprococcus	Akkermansia	M	0.51
Acholeplasma	Trichococcus	M	0.53
Syntrophomonas	Sphingobacterium	O	0.51
Fusibacter	Rhodococcus	C	0.64
Sodalis	Erwinia	O	0.69
Luteolibacter	Fusobacterium	C	0.67
Hydrogenophaga	Bacteroides	C	0.54
Salmonella	Lactococcus	A	0.67
Geobacillus	Treponema	M	0.63
Rhodococcus	Butyricimonas	M	0.51
Sarcina	Erysipelothrix	O	0.66
Porphyromonas	rc4-4	C	0.7
Turicibacter	Flavobacterium	M	0.66
Bacteroides	Brevinema	C	0.58
Enterococcus	Magnetospirillum	C	0.65
Microvirgula	Trichococcus	M	0.59
Luteolibacter	Treponema	O	0.68
Thermoanaerobacterium	Oscillospira	M	0.69
Gracilibacter	Citrobacter	O	0.74
Turicibacter	Bacteroides	C	0.52
Gemmata	Erysipelothrix	M	0.56
Fusibacter	Pseudoramibacter_Eubacterium	O	0.64
Thermus	Phascolarctobacterium	M	0.54
Paludibacter	Ruminococcus	C	0.79
Mycobacterium	Rikenella	C	0.62
Exiguobacterium	Cetobacterium	A	0.65
Samsonia	Eubacterium	O	0.64
Comamonas	Tannerella	O	0.58
Anaerorhabdus	Pseudoramibacter_Eubacterium	C	0.56
Burkholderia	Lactobacillus	A	0.68
Anaerotruncus	Bacteroides	C	0.67
Anaerobacillus	Ralstonia	C	0.55
Robinsoniella	Bilophila	C	0.51
Polaromonas	Stenotrophomonas	M	0.53
Luteolibacter	AF12	C	0.55
Pseudomonas	Rhodococcus	M	0.51
Rhodobacter	Plesiomonas	O	0.62
Arthrobacter	Fusobacterium	M	0.54
Acidaminococcus	Desulfovibrio	C	0.65
Plesiomonas	Trichococcus	C	0.66
Blautia	Planctomyces	C	0.69
Samsonia	Providencia	C	0.51
Anaerovibrio	rc4-4	C	0.59
Paracoccus	Pseudoramibacter_Eubacterium	M	0.58
Staphylococcus	Citrobacter	O	0.63
Solibacillus	Citrobacter	O	0.65
Brachybacterium	Serratia	O	0.74
Methanobrevibacter	Holdemania	A	0.6
Leucobacter	Mitsuokella	M	0.59
Comamonas	Trabulsiella	C	0.54
Syntrophomonas	Chryseobacterium	A	0.55
Janthinobacterium	Arthrobacter	C	0.62
Kocuria	Tetragenococcus	O	0.51
Fusobacterium	Janibacter	M	0.68
Anoxybacillus	Enterococcus	O	0.59
Propionispira	Actinomyces	O	0.65
Gracilibacter	Chryseobacterium	M	0.77
Meiothermus	Microvirgula	C	0.65
Achromobacter	Janibacter	M	0.54
Akkermansia	Dorea	C	0.67
Propionispira	Enterococcus	M	0.69
Actinomyces	Rikenella	C	0.58
heteroC45_4W	Deinococcus	A	0.52
Fusibacter	Roseburia	C	0.58
Moraxella	Butyricimonas	A	0.67
Acholeplasma	Rhodococcus	O	0.52
Blautia	Butyricimonas	C	0.54
Streptococcus	Eubacterium	C	0.51
Mycoplasma	Phyllobacterium	C	0.52
Mitsuokella	Christensenella	M	0.57
Eggerthella	Pseudoramibacter_Eubacterium	M	0.57
Pirellula	Shewanella	A	0.52
Faecalibacterium	Clostridium	O	0.7
Bacillus	Clostridium	M	0.65
Trabulsiella	Brevinema	C	0.55
Tannerella	Pseudoramibacter_Eubacterium	C	0.63
Thermoanaerobacterium	Christensenella	M	0.65
Rhodobacter	Corynebacterium	A	0.58
Fusibacter	Thermus	M	0.6
Thalassomonas	Actinomyces	C	0.63
Anoxybacillus	Ochrobactrum	A	0.56
Bacteroides	Paracoccus	C	0.55
Vibrio	Fusobacterium	O	0.6
Perlucidibaca	Plesiomonas	O	0.53
Corynebacterium	Vagococcus	M	0.59
Fusibacter	Bilophila	C	0.69
Exiguobacterium	Mycoplasma	A	0.53
Rhodoplanes	cc_115	A	0.55
Thalassomonas	Mucispirillum	O	0.67
Eggerthella	Rathayibacter	C	0.55
Comamonas	Anaerovorax	C	0.62
Staphylococcus	Stenotrophomonas	A	0.59
Methylobacterium	Mycoplasma	C	0.6
Erwinia	Pseudoramibacter_Eubacterium	M	0.58
Staphylococcus	Butyricimonas	A	0.54
Catenibacterium	Christensenella	C	0.55
Turicibacter	Rikenella	M	0.53
Gordonia	rc4-4	C	0.54
Dialister	Trichococcus	M	0.63
Methyloversatilis	Flavobacterium	M	0.64
Pseudonocardia	Bacillus	M	0.66
Oerskovia	Psychrobacter	O	0.62
Rathayibacter	Bacteroides	C	0.52
Wautersiella	Serratia	M	0.58
Brevundimonas	Arthrobacter	M	0.73
Magnetospirillum	Ruminococcus	C	0.62
Methyloversatilis	Plesiomonas	A	0.82
Bradyrhizobium	Coprobacillus	O	0.69
Paenibacillus	Microvirgula	M	0.74
Desulfotomaculum	Desulfovibrio	C	0.64
Leucobacter	rc4-4	C	0.64
Varibaculum	Rhodococcus	O	0.62
Morganella	Sphingobacterium	C	0.6
Mucispirillum	Serratia	C	0.57
Anaerotruncus	Tannerella	C	0.55
SMB53	Brevinema	O	0.58
Bosea	Coprococcus	C	0.6
Actinomyces	Rathayibacter	M	0.56
Rhodoplanes	Holdemania	M	0.58
Desulfotomaculum	Roseburia	O	0.6
Cetobacterium	Devosia	C	0.65
Actinomyces	Mucispirillum	M	0.57
Acidovorax	rc4-4	M	0.7
SMB53	Treponema	O	0.73
Janibacter	Tetragenococcus	M	0.51
Bacillus	Bilophila	M	0.52
Agrobacterium	Anaerovorax	A	0.59
Janthinobacterium	Enterococcus	C	0.66
Burkholderia	Dorea	M	0.72
Acinetobacter	Paracoccus	M	0.51
Paenibacillus	Planctomyces	C	0.76
Pantoea	Dehalobacterium	C	0.68
Rubrobacter	Citrobacter	C	0.83
Pseudonocardia	Thermus	O	0.66
Rhodobacter	Stenotrophomonas	C	0.52
Methylobacterium	Flavobacterium	C	0.55
Stenotrophomonas	Cetobacterium	C	0.55
Dialister	Rhodococcus	A	0.67
Hyphomicrobium	Ruminococcus	C	0.75
Actinomyces	Phascolarctobacterium	M	0.58
Sarcina	Microvirgula	A	0.66
Luteimonas	Gordonia	C	0.52
Treponema	rc4-4	C	0.53
Chlamydia	Providencia	A	0.59
Dialister	Morganella	M	0.8
Streptococcus	Tetragenococcus	A	0.51
Phyllobacterium	Dialister	C	0.61
Mucispirillum	Rhodococcus	C	0.59
Bradyrhizobium	Serratia	C	0.81
Dorea	Erysipelothrix	M	0.55
Arcobacter	Fusobacterium	C	0.63
Syntrophomonas	Lactococcus	A	0.6
vadinCA02	Turicibacter	C	0.53
AF12	PSB-M-3	C	0.72
Adlercreutzia	Arcobacter	O	0.64
Pseudoramibacter_Eubacterium	Erysipelothrix	M	0.54
Exiguobacterium	Acinetobacter	C	0.79
Anaerobacillus	Mucispirillum	M	0.8
Selenomonas	Anaerorhabdus	C	0.51
Photobacterium	Flavobacterium	C	0.51
Mucispirillum	Trichococcus	M	0.66
Syntrophomonas	Psychrobacter	M	0.53
Rhodoplanes	Flavobacterium	C	0.55
Brevinema	Lactococcus	C	0.6
PW3	Mucispirillum	C	0.65
Staphylococcus	Sphingobacterium	M	0.73
HA73	Turicibacter	C	0.53
Adlercreutzia	Actinomyces	A	0.64
Pediococcus	rc4-4	O	0.63
Paludibacter	Brevinema	M	0.65
Moraxella	cc_115	O	0.58
Tetragenococcus	Methanocorpusculum	C	0.55
Oscillospira	rc4-4	C	0.55
Kocuria	Fusobacterium	O	0.67
Caldicellulosiruptor	Proteus	C	0.84
Luteolibacter	Clostridium	M	0.71
Brevundimonas	Brevinema	A	0.68
Acidovorax	Fusobacterium	A	0.58
Prevotella	Pseudoramibacter_Eubacterium	M	0.57
Agrobacterium	Achromobacter	M	0.59
heteroC45_4W	Bacillus	A	0.54
Geobacillus	Methylobacterium	O	0.71
Akkermansia	Prevotella	C	0.56
Dermacoccus	Methylobacterium	C	0.51
Thalassomonas	Enterococcus	A	0.51
Dialister	Sphingobacterium	A	0.63
Butyricimonas	Microvirgula	M	0.55
PSB-M-3	Rhodococcus	M	0.54
Exiguobacterium	Erysipelothrix	M	0.66
Staphylococcus	Pseudomonas	O	0.57
Meiothermus	Coprococcus	C	0.59
Parabacteroides	Sphingobacterium	C	0.54
Solibacillus	Christensenella	C	0.58
Tannerella	Anaerovorax	M	0.53
Methylobacterium	Anaerovorax	O	0.55
Dermacoccus	Fusobacterium	O	0.77
Mesorhizobium	Prevotella	C	0.64
Adlercreutzia	Microvirgula	O	0.74
Geobacillus	Coprobacillus	M	0.6
Facklamia	Morganella	A	0.66
Anaerotruncus	Trichococcus	M	0.75
Mycobacterium	Akkermansia	A	0.53
Luteimonas	Comamonas	A	0.51
AF12	Planctomyces	C	0.62
Adlercreutzia	Plesiomonas	A	0.85
Tolumonas	Lactococcus	C	0.76
Anaerofustis	Anaerorhabdus	A	0.59
Propionispira	Sphingobacterium	A	0.58
Mycobacterium	Microvirgula	C	0.6
Anaerobacillus	Brevibacterium	A	0.58
Kocuria	Anaerorhabdus	A	0.57
Alcanivorax	Phascolarctobacterium	M	0.7
Geosporobacter_Thermotalea	Lactococcus	M	0.54
Dialister	Methanocorpusculum	A	0.6
Polaromonas	rc4-4	M	0.65
Acidaminococcus	Trichococcus	M	0.57
Mesorhizobium	Epulopiscium	A	0.72
Magnetospirillum	Trichococcus	M	0.53
Dendrosporobacter	Sphingobacterium	O	0.62
Janthinobacterium	Acinetobacter	M	0.6
Eubacterium	Providencia	C	0.61
Acholeplasma	Planctomyces	C	0.51
Alcanivorax	Proteus	O	0.52
Blautia	Klebsiella	M	0.56
Rhodobacter	Rhodococcus	M	0.64
Enhydrobacter	Desulfovibrio	M	0.66
Pantoea	Proteus	A	0.8
Erwinia	Trichococcus	C	0.66
Holdemania	Parabacteroides	M	0.52
vadinCA02	Deinococcus	O	0.53
Moraxella	Mucispirillum	C	0.81
Exiguobacterium	Proteus	O	0.64
Acidovorax	Corynebacterium	O	0.74
Paenibacillus	Epulopiscium	C	0.62
Trabulsiella	Oscillospira	A	0.62
Burkholderia	Planctomyces	M	0.65
Turicibacter	Corynebacterium	C	0.67
Dermacoccus	Shewanella	A	0.62
Hyphomicrobium	Akkermansia	C	0.57
Paracoccus	Ruminococcus	M	0.54
SMB53	AF12	M	0.59
heteroC45_4W	Plesiomonas	O	0.67
Leucobacter	Butyricimonas	C	0.52
Staphylococcus	Erwinia	C	0.6
Exiguobacterium	Stenotrophomonas	C	0.55
Robinsoniella	Enterococcus	O	0.64
Psychrobacter	Trabulsiella	M	0.57
Luteimonas	Odoribacter	A	0.59
HTCC	Ochrobactrum	M	0.56
Facklamia	Achromobacter	A	0.66
Blautia	Achromobacter	C	0.6
Geosporobacter_Thermotalea	Arthrobacter	O	0.52
Dysgonomonas	Ralstonia	C	0.71
Rubrobacter	Anaerorhabdus	O	0.59
Chryseobacterium	Holdemania	M	0.65
Acinetobacter	rc4-4	C	0.58
HTCC	Phascolarctobacterium	M	0.59
Brevibacillus	Stenotrophomonas	C	0.52
Streptococcus	Clostridium	A	0.56
Varibaculum	Parabacteroides	A	0.55
Aeromonas	Ralstonia	M	0.65
Gracilibacter	Cetobacterium	C	0.72
Micrococcus	Brevinema	O	0.64
Citrobacter	Microvirgula	M	0.55
Trabulsiella	Klebsiella	C	0.58
Bacteroides	Rhodococcus	C	0.52
Anaerostipes	Rhodococcus	C	0.58
Pediococcus	Brevibacterium	A	0.51
HA73	Stenotrophomonas	C	0.53
Dehalobacterium	Mucispirillum	C	0.59
Dysgonomonas	Sphingobacterium	C	0.75
Bosea	Bacteroides	A	0.55
Rubrobacter	Dialister	C	0.55
Dialister	Lactobacillus	C	0.6
Streptomyces	Methanocorpusculum	O	0.54
Halochromatium	Butyricimonas	O	0.51
Chryseobacterium	Flavobacterium	C	0.79
Dorea	Sphingomonas	M	0.56
Dehalobacterium	Erysipelothrix	C	0.6
N09	Planctomyces	O	0.56
Methanocorpusculum	Methyloversatilis	C	0.52
Rubrobacter	Arthrobacter	C	0.75
Arcobacter	Corynebacterium	M	0.51
Ochrobactrum	Rhodococcus	M	0.57
AF12	Butyricimonas	C	0.72
Arcobacter	Proteus	C	0.58
Anaerovibrio	Chryseobacterium	A	0.68
Anaerobacillus	Desulfovibrio	M	0.73
Lactobacillus	Plesiomonas	M	0.62
Prevotella	Rikenella	M	0.54
Paludibacter	Enterococcus	M	0.67
Caldicellulosiruptor	Lawsonia	C	0.74
Sedimentibacter	Proteus	C	0.6
Aquicella	Odoribacter	M	0.56
Sphingomonas	Methylobacterium	M	0.55
Actinomyces	Meiothermus	C	0.55
Ralstonia	Citrobacter	C	0.61
Bradyrhizobium	Janthinobacterium	C	0.53
Phyllobacterium	Flavobacterium	M	0.53
Micrococcus	Dialister	O	0.52
Cupriavidus	Coprobacillus	A	0.76
Robinsoniella	Dialister	M	0.51
Cetobacterium	Janibacter	C	0.56
Catenibacterium	Ruminococcus	A	0.69
Salmonella	Erwinia	A	0.59
Burkholderia	Rikenella	M	0.67
Prevotella	Tannerella	C	0.53
Vagococcus	Thermus	M	0.6
Oscillospira	Phascolarctobacterium	C	0.54
Citrobacter	Methanocorpusculum	M	0.58
Oscillospira	Psychrobacter	C	0.55
Devosia	Enterococcus	C	0.67
Pirellula	Erwinia	A	0.61
Hydrogenophaga	Turicibacter	A	0.54
Blautia	Brevinema	A	0.66
Rathayibacter	Citrobacter	M	0.68
Porphyromonas	Actinomyces	M	0.67
Enterobacter	Methanocorpusculum	O	0.83
Bradyrhizobium	Comamonas	O	0.52
Brevibacterium	Deinococcus	C	0.57
Syntrophomonas	Achromobacter	A	0.54
Bradyrhizobium	Akkermansia	M	0.52
Exiguobacterium	Parabacteroides	C	0.63
Aeromonas	Ochrobactrum	C	0.63
Gracilibacter	Serratia	M	0.8
Halochromatium	Eubacterium	O	0.55
Pseudonocardia	Providencia	C	0.59
Enhydrobacter	Chryseobacterium	A	0.66
Mitsuokella	Eubacterium	M	0.59
Anaerorhabdus	Rhodococcus	M	0.68
Stenotrophomonas	Christensenella	C	0.53
Sphingomonas	Caloramator	O	0.52
Gordonia	Bacteroides	C	0.52
Anaerorhabdus	Odoribacter	C	0.53
Caloramator	Planctomyces	C	0.56
Agrobacterium	Pseudoramibacter_Eubacterium	O	0.54
Enterococcus	Microvirgula	M	0.59
Mycobacterium	Ochrobactrum	C	0.68
Phyllobacterium	Epulopiscium	O	0.57
Dietzia	Achromobacter	A	0.71
Desulfosporosinus	Lactococcus	M	0.75
Leucobacter	Coprococcus	M	0.63
Dendrosporobacter	Ochrobactrum	M	0.52
Dysgonomonas	Brevinema	A	0.59
Erysipelothrix	Planctomyces	C	0.54
Corynebacterium	Citrobacter	M	0.52
Butyricimonas	Prevotella	C	0.59
Actinomyces	Oscillospira	M	0.51
Coprobacillus	Odoribacter	M	0.52
Brachybacterium	Acinetobacter	A	0.64
Rubrobacter	Shewanella	O	0.53
Brevibacillus	Ruminococcus	A	0.62
Magnetospirillum	Providencia	M	0.52
Candidatus_Xiphinematobacter	Rhodococcus	M	0.67
Chlamydia	Sphingobacterium	A	0.68
Fusibacter	Enterococcus	C	0.72
Holdemania	Odoribacter	C	0.57
Brevinema	Deinococcus	C	0.55
AF12	Enterococcus	C	0.67
Alcanivorax	Ralstonia	A	0.52
Tolumonas	Dorea	M	0.76
Rhodobacter	Actinomyces	A	0.54
Mesorhizobium	Holdemania	C	0.72
Dialister	Actinomyces	A	0.61
Caloramator	Serratia	M	0.77
Aeromonas	Enterococcus	A	0.62
cc_115	Citrobacter	C	0.58
Agrobacterium	Erwinia	O	0.68
Thalassomonas	Deinococcus	C	0.54
Tolumonas	Lawsonia	C	0.66
Varibaculum	Corynebacterium	A	0.6
Enterobacter	Clostridium	M	0.79
Mitsuokella	Plesiomonas	M	0.67
Gordonia	Psychrobacter	C	0.58
Solibacillus	Sphingobacterium	O	0.65
AF12	Plesiomonas	M	0.62
Methanosarcina	Morganella	C	0.53
Candidatus_Xiphinematobacter	Ralstonia	M	0.64
Coprococcus	Pseudomonas	M	0.51
Enterobacter	Mucispirillum	M	0.88
Achromobacter	Brevibacterium	C	0.55
Vagococcus	Fusobacterium	C	0.53
Brevundimonas	Stenotrophomonas	C	0.69
Methylobacterium	Erwinia	M	0.66
Brevibacterium	Comamonas	C	0.54
Caldicellulosiruptor	Fusobacterium	O	0.6
Blautia	Comamonas	C	0.53
Exiguobacterium	Bacillus	M	0.57
Sodalis	Bacteroides	M	0.79
Holdemania	Phascolarctobacterium	C	0.69
Fusibacter	Coprobacillus	M	0.62
Klebsiella	Christensenella	O	0.56
Brachyspira	Providencia	A	0.56
Aquicella	Treponema	M	0.59
Sodalis	Holdemania	M	0.74
Sodalis	Yersinia	A	0.55
Dehalobacterium	Ochrobactrum	C	0.57
Selenomonas	Gordonia	C	0.56
Porphyromonas	Bilophila	C	0.69
Mucispirillum	Phyllobacterium	M	0.63
Comamonas	Erwinia	M	0.68
Brevundimonas	Tetragenococcus	M	0.61
Geobacillus	Janthinobacterium	C	0.55
Christensenella	Phascolarctobacterium	C	0.52
Robinsoniella	Paracoccus	A	0.54
Oerskovia	Oscillospira	A	0.68
Facklamia	Coprococcus	A	0.67
Dietzia	Akkermansia	A	0.69
Phyllobacterium	Coprobacillus	C	0.51
Fusibacter	Christensenella	C	0.53
Robinsoniella	Chryseobacterium	C	0.6
Gordonia	Citrobacter	M	0.59
Facklamia	Bilophila	M	0.6
Gordonia	Morganella	M	0.64
Exiguobacterium	Oscillospira	C	0.64
Janthinobacterium	AF12	M	0.57
Exiguobacterium	PSB-M-3	O	0.63
Brevibacillus	Trichococcus	A	0.59
Turicibacter	Sphingobacterium	O	0.54
AF12	Janibacter	C	0.6
Meiothermus	Brevibacterium	A	0.54
Bosea	Acinetobacter	A	0.56
Staphylococcus	Sphingomonas	M	0.51
Devosia	Leucobacter	A	0.59
Rubrobacter	Sphingobacterium	M	0.67
Kocuria	Erwinia	C	0.62
Syntrophomonas	Proteus	A	0.58
Enhydrobacter	Corynebacterium	A	0.57
Gordonia	Magnetospirillum	C	0.54
HTCC	Clostridium	A	0.67
Actinomyces	Magnetospirillum	M	0.54
Robinsoniella	Anaerovorax	M	0.6
Acidovorax	Devosia	A	0.53
Mesorhizobium	Lawsonia	M	0.78
Cupriavidus	Burkholderia	O	0.53
Catenibacterium	Plesiomonas	O	0.71
Anoxybacillus	Planctomyces	O	0.53
Streptomyces	Odoribacter	C	0.52
Exiguobacterium	Providencia	C	0.61
Methylobacterium	Treponema	M	0.59
Halochromatium	Shewanella	A	0.53
Janthinobacterium	Coprococcus	C	0.66
Pirellula	Coprococcus	C	0.51
Burkholderia	Morganella	A	0.62
Halochromatium	Flavobacterium	A	0.56
Corynebacterium	Enterococcus	M	0.65
Vagococcus	AF12	C	0.56
Actinomyces	Vagococcus	C	0.69
heteroC45_4W	Erysipelothrix	C	0.63
Desulfosporosinus	Magnetospirillum	C	0.66
Devosia	Dehalobacterium	A	0.54
Christensenella	Methanocorpusculum	A	0.53
Acidovorax	Shewanella	A	0.68
Mesorhizobium	Anaerostipes	C	0.54
Thalassomonas	Phascolarctobacterium	M	0.71
Methanocorpusculum	Rikenella	C	0.56
Acinetobacter	Planctomyces	M	0.54
Enhydrobacter	Tetragenococcus	C	0.58
Acholeplasma	Ralstonia	M	0.52
Methylobacterium	Phyllobacterium	M	0.6
Mitsuokella	Chryseobacterium	A	0.62
Facklamia	Cetobacterium	M	0.65
Methyloversatilis	Lawsonia	M	0.74
Streptomyces	Cetobacterium	C	0.55
Pirellula	Pseudomonas	C	0.57
Saccharomonospora	Bacteroides	A	0.7
Methylobacterium	Ruminococcus	C	0.53
Luteolibacter	PSB-M-3	C	0.62
Fusobacterium	Planctomyces	C	0.54
Bradyrhizobium	Dialister	M	0.56
Alcanivorax	Trichococcus	A	0.65
Kocuria	Methanocorpusculum	O	0.72
Actinomyces	Janibacter	M	0.59
Dietzia	Serratia	O	0.89
Dermacoccus	Arthrobacter	A	0.71
Arthrobacter	Dehalobacterium	C	0.55
Agrobacterium	Chryseobacterium	O	0.67
Flavobacterium	Treponema	M	0.61
HTCC	Psychrobacter	M	0.6
Geobacillus	Sphingobacterium	A	0.67
Brevibacillus	Ralstonia	O	0.51
Cupriavidus	Stenotrophomonas	O	0.52
Anaerostipes	Proteus	M	0.63
Arthrobacter	Burkholderia	C	0.53
Methyloversatilis	Coprococcus	M	0.62
Devosia	Flavobacterium	O	0.54
Cellulomonas	Arthrobacter	A	0.64
Brachyspira	Desulfovibrio	C	0.56
Rubrobacter	Gordonia	M	0.68
HTCC	Plesiomonas	A	0.64
Robinsoniella	Lactococcus	O	0.65
Coprobacillus	Ralstonia	M	0.51
Meiothermus	Magnetospirillum	M	0.63
Dermacoccus	Odoribacter	A	0.78
Pseudochrobactrum	Akkermansia	O	0.51
Tannerella	Chryseobacterium	C	0.54
Cupriavidus	Acinetobacter	M	0.58
Caloramator	Gordonia	C	0.54
AF12	Erwinia	M	0.68
Deinococcus	Lawsonia	C	0.59
Paludibacter	Dorea	C	0.68
Arthrobacter	Bilophila	M	0.59
Rhodococcus	Sphingobacterium	O	0.66
Methanocorpusculum	Trichococcus	C	0.52
Caloramator	Citrobacter	C	0.65
Brevinema	Serratia	C	0.6
Fusibacter	Brevibacterium	M	0.58
Pseudonocardia	Citrobacter	M	0.64
Anaerobacillus	Arcobacter	O	0.6
Erwinia	Proteus	M	0.57
Janthinobacterium	Dehalobacterium	M	0.58
Caloramator	rc4-4	C	0.59
Solibacillus	Serratia	O	0.74
Methyloversatilis	Deinococcus	A	0.79
Tannerella	Yersinia	O	0.51
Methylopila	Trichococcus	C	0.6
vadinCA02	Pseudoramibacter_Eubacterium	O	0.51
Porphyromonas	Magnetospirillum	C	0.71
Moraxella	Bilophila	C	0.7
Phascolarctobacterium	Sphingobacterium	C	0.57
Desulfotomaculum	Enterococcus	M	0.66
Geosporobacter_Thermotalea	Odoribacter	C	0.61
Alistipes	Ruminococcus	A	0.52
Acinetobacter	Rhodococcus	M	0.52
Hyphomicrobium	Actinomyces	M	0.68
Mesorhizobium	Actinomyces	M	0.74
PW3	Clostridium	M	0.59
Achromobacter	Brevinema	C	0.57
Desulfotomaculum	Janibacter	M	0.66
Agrobacterium	Dorea	C	0.71
Corynebacterium	Dysgonomonas	O	0.52
Mitsuokella	Trichococcus	M	0.53
Anaerostipes	Lactococcus	M	0.61
Staphylococcus	Anaerorhabdus	A	0.56
Bacteroides	Bilophila	C	0.51
Paenibacillus	Acinetobacter	M	0.7
Kocuria	Desulfovibrio	C	0.7
Leucobacter	Planctomyces	A	0.71
Klebsiella	Prevotella	C	0.53
Blautia	Vagococcus	M	0.61
Anaerotruncus	Erwinia	M	0.74
Coprococcus	Erysipelothrix	M	0.54
Coprococcus	Plesiomonas	M	0.52
Brevinema	Mycoplasma	C	0.57
Sarcina	Treponema	A	0.69
Vagococcus	Achromobacter	M	0.65
Propionispira	Gordonia	M	0.66
Anaerobacillus	Erysipelothrix	A	0.73
Epulopiscium	Morganella	C	0.52
Rubrobacter	Cetobacterium	M	0.7
Candidatus_Xiphinematobacter	Pseudomonas	C	0.63
Acidovorax	Sphingobacterium	A	0.75
Anaerorhabdus	Erwinia	M	0.69
Moraxella	Lawsonia	O	0.76
Arthrobacter	Caloramator	C	0.53
Acholeplasma	Phascolarctobacterium	C	0.56
Psychrobacter	Rikenella	C	0.63
Polaromonas	Brevinema	A	0.75
Corynebacterium	Magnetospirillum	C	0.51
Thermoanaerobacterium	Pseudomonas	A	0.62
SMB53	Rikenella	C	0.66
Solibacillus	rc4-4	O	0.65
Halochromatium	Serratia	O	0.6
Brachyspira	Arcobacter	O	0.58
Streptococcus	Proteus	C	0.55
Luteolibacter	Dehalobacterium	C	0.53
Anaerofustis	Trichococcus	A	0.66
Brevundimonas	Odoribacter	C	0.64
Desulfosporosinus	Bacillus	C	0.57
Bradyrhizobium	Ochrobactrum	M	0.75
Fusibacter	Achromobacter	M	0.71
Solibacillus	Dehalobacterium	A	0.54
Mitsuokella	Cetobacterium	M	0.55
Kocuria	Blautia	A	0.52
Coprococcus	Gordonia	M	0.51
Anaerorhabdus	Lactococcus	M	0.61
Christensenella	Chryseobacterium	M	0.64
Klebsiella	Ochrobactrum	A	0.65
Chlamydia	Arcobacter	A	0.64
Prevotella	Treponema	C	0.51
Stenotrophomonas	Turicibacter	A	0.52
Enterococcus	PSB-M-3	M	0.53
Robinsoniella	Epulopiscium	A	0.71
heteroC45_4W	Clostridium	M	0.62
Deinococcus	Sphingobacterium	M	0.57
Hyphomicrobium	Providencia	C	0.7
Methylobacterium	Proteus	C	0.59
Turicibacter	Acinetobacter	O	0.54
SMB53	Prevotella	M	0.71
Geosporobacter_Thermotalea	Plesiomonas	A	0.66
Cetobacterium	Coprobacillus	M	0.71
Janthinobacterium	Methylobacterium	M	0.61
Rhodobacter	Brevinema	O	0.57
Desulfovibrio	Roseburia	M	0.51
Turicibacter	Odoribacter	C	0.52
Brevibacillus	Enterococcus	A	0.53
Sarcina	Bacteroides	M	0.67
Gordonia	Pseudoramibacter_Eubacterium	O	0.55
Streptomyces	Treponema	A	0.59
Brevinema	Mucispirillum	C	0.6
Devosia	Providencia	C	0.52
Solibacillus	Ralstonia	M	0.58
Agrobacterium	Planctomyces	C	0.69
Syntrophomonas	Epulopiscium	A	0.53
Rubrobacter	Enterococcus	C	0.72
Dietzia	Gordonia	A	0.71
Pseudonocardia	Sphingobacterium	C	0.71
Magnetospirillum	Microvirgula	M	0.63
Bacillus	Ochrobactrum	M	0.63
Paenibacillus	Holdemania	C	0.78
Rubrobacter	Treponema	M	0.62
Selenomonas	Ruminococcus	O	0.58
Paenibacillus	Janibacter	C	0.72
Thermoanaerobacterium	Geobacillus	C	0.63
Erysipelothrix	Gordonia	C	0.55
Hydrogenophaga	T78	A	0.54
Niabella	Shewanella	A	0.52
Methanocorpusculum	Thermus	C	0.55
Akkermansia	Ruminococcus	M	0.56
Proteus	Rikenella	M	0.58
Microvirgula	Ruminococcus	M	0.53
Desulfovibrio	Tetragenococcus	C	0.54
Bilophila	Mucispirillum	C	0.64
Dehalobacterium	Serratia	M	0.57
Phyllobacterium	Rhodobacter	M	0.51
Dialister	rc4-4	M	0.55
Streptomyces	Coprobacillus	M	0.57
Pediococcus	Deinococcus	A	0.62
Facklamia	Plesiomonas	A	0.66
Solibacillus	Bacillus	O	0.56
Dermacoccus	Pseudoramibacter_Eubacterium	O	0.64
Brevundimonas	Shewanella	M	0.62
heteroC45_4W	Desulfovibrio	A	0.51
Sedimentibacter	rc4-4	M	0.57
Pantoea	Shewanella	C	0.74
Caloramator	Odoribacter	C	0.69
Microvirgula	Shewanella	C	0.57
Janibacter	Lactococcus	M	0.65
Dehalobacterium	Phyllobacterium	M	0.52
AF12	Citrobacter	M	0.65
Klebsiella	Microvirgula	M	0.66
Desulfovibrio	Rhodococcus	C	0.55
Enterococcus	Oscillospira	M	0.54
Trabulsiella	Pseudonocardia	M	0.51
Brachybacterium	Brevinema	A	0.54
Brachybacterium	PSB-M-3	A	0.57
Bacillus	Devosia	C	0.51
Yersinia	Mucispirillum	O	0.56
Micrococcus	Actinomyces	O	0.69
Akkermansia	Butyricimonas	C	0.52
Trabulsiella	Leucobacter	C	0.58
Dermacoccus	Lactobacillus	O	0.57
Dermacoccus	Citrobacter	C	0.76
Clostridium	Microvirgula	M	0.51
Faecalibacterium	Coprobacillus	A	0.68
Blautia	Arcobacter	M	0.59
Akkermansia	Plesiomonas	M	0.54
Niabella	Ruminococcus	O	0.54
Butyricimonas	Methanocorpusculum	C	0.53
Staphylococcus	Leucobacter	C	0.54
Klebsiella	Lawsonia	A	0.66
Gracilibacter	Microvirgula	A	0.74
Kocuria	Cetobacterium	C	0.69
Salmonella	Methanocorpusculum	O	0.72
Alcanivorax	Dorea	O	0.71
Epulopiscium	Microvirgula	M	0.57
Pirellula	Achromobacter	A	0.63
Anoxybacillus	Chryseobacterium	A	0.61
Stenotrophomonas	Tetragenococcus	M	0.61
Salmonella	Oscillospira	A	0.75
Fusibacter	Serratia	M	0.84
Dialister	Thermus	A	0.56
Candidatus_Xiphinematobacter	Mucispirillum	C	0.73
Brevibacterium	Bacillus	C	0.62
Hydrogenophaga	Arthrobacter	O	0.52
Brachyspira	Bacillus	M	0.67
Selenomonas	Coprobacillus	M	0.57
Caloramator	Bacteroides	A	0.61
Rathayibacter	Arcobacter	M	0.6
Clostridium	Gordonia	M	0.58
Cupriavidus	Magnetospirillum	M	0.72
Thermobaculum	Tetragenococcus	A	0.53
Alcanivorax	Holdemania	O	0.62
heteroC45_4W	Mucispirillum	A	0.54
Desulfovibrio	Proteus	M	0.53
Thermoanaerobacterium	Rikenella	O	0.64
Cellulomonas	Rikenella	A	0.57
Trabulsiella	cc_115	C	0.59
Corynebacterium	Paracoccus	C	0.58
Achromobacter	Ralstonia	C	0.55
Pediococcus	Dorea	M	0.62
Citrobacter	Sphingobacterium	M	0.51
Tolumonas	Tetragenococcus	A	0.52
Brachybacterium	Magnetospirillum	M	0.65
Streptomyces	Oscillospira	A	0.58
Magnetospirillum	PSB-M-3	C	0.59
Anoxybacillus	PSB-M-3	O	0.51
Bradyrhizobium	Planctomyces	M	0.69
Leucobacter	Oscillospira	C	0.69
Methylopila	Anaerovorax	A	0.51
Pantoea	Chryseobacterium	M	0.77
Plesiomonas	Psychrobacter	M	0.61
Actinomyces	Ochrobactrum	M	0.55
Chlamydia	Erysipelothrix	O	0.7
Vibrio	Sphingobacterium	A	0.55
Stenotrophomonas	Vagococcus	M	0.52
Pseudonocardia	Yersinia	C	0.51
Adlercreutzia	Fusobacterium	O	0.75
Streptomyces	PSB-M-3	O	0.52
Methanocorpusculum	Ruminococcus	M	0.64
Dysgonomonas	Devosia	A	0.57
Erysipelothrix	Providencia	M	0.56
Devosia	Parabacteroides	M	0.59
Corynebacterium	Erysipelothrix	C	0.55
Catenibacterium	Morganella	O	0.76
Proteus	Ralstonia	C	0.56
Porphyromonas	Psychrobacter	O	0.63
Microvirgula	Paracoccus	M	0.55
Lactobacillus	Magnetospirillum	O	0.57
Erysipelothrix	Odoribacter	C	0.54
Pantoea	Janibacter	O	0.62
Gemmata	Trichococcus	C	0.61
Actinomycetospora	Coprococcus	C	0.65
Rhodoplanes	PSB-M-3	M	0.51
Varibaculum	Serratia	O	0.66
Dysgonomonas	Actinomyces	C	0.63
Acidaminococcus	Treponema	A	0.57
Actinomyces	Brevibacterium	C	0.61
Syntrophomonas	Serratia	A	0.6
Wautersiella	Shewanella	C	0.54
Arcobacter	Magnetospirillum	M	0.59
Fusibacter	Janibacter	C	0.68
Dorea	Mycoplasma	C	0.54
Dietzia	Odoribacter	M	0.73
Anaerorhabdus	Flavobacterium	M	0.53
Psychrobacter	Ruminococcus	C	0.61
Mycoplasma	Acinetobacter	C	0.57
Candidatus_Xiphinematobacter	Roseburia	O	0.56
vadinCA02	Cetobacterium	O	0.58
Pseudonocardia	Coprobacillus	C	0.66
Methyloversatilis	Ochrobactrum	A	0.68
Fusibacter	Phascolarctobacterium	C	0.72
Clostridium	Trichococcus	M	0.58
Enterobacter	Pseudoramibacter_Eubacterium	M	0.57
Cellulomonas	Enterococcus	O	0.62
Chlamydia	Blautia	M	0.52
Niabella	Treponema	A	0.55
Catenibacterium	Chryseobacterium	C	0.58
Aquicella	Mucispirillum	M	0.62
Kocuria	Bacteroides	O	0.74
Actinomyces	Gordonia	M	0.62
Fusobacterium	Holdemania	C	0.59
N09	Treponema	O	0.53
Mitsuokella	Shewanella	C	0.58
Cupriavidus	Serratia	O	0.83
Dermacoccus	Dehalobacterium	C	0.65
Erysipelothrix	Rikenella	M	0.6
Thalassomonas	Corynebacterium	A	0.59
Acinetobacter	Brevinema	C	0.53
Fusibacter	Bacteroides	C	0.6
Enterococcus	Lactobacillus	C	0.59
Thalassomonas	Clostridium	A	0.67
Arthrobacter	Lactococcus	C	0.71
Geosporobacter_Thermotalea	Proteus	O	0.59
Kocuria	Deinococcus	O	0.7
Rubrobacter	Brevibacterium	A	0.53
Bilophila	Proteus	M	0.66
Tolumonas	Anaerorhabdus	M	0.62
AF12	Dialister	M	0.56
Pseudonocardia	Dorea	C	0.65
Mucispirillum	Ochrobactrum	C	0.61
vadinCA02	Morganella	C	0.64
Gracilibacter	Flavobacterium	M	0.8
Gracilibacter	Magnetospirillum	C	0.68
Paludibacter	Providencia	O	0.71
Janibacter	Plesiomonas	M	0.8
Rathayibacter	Cetobacterium	C	0.6
Saccharomonospora	Phascolarctobacterium	M	0.69
Methyloversatilis	Tetragenococcus	O	0.6
Gordonia	Janibacter	C	0.82
Mycoplasma	Phascolarctobacterium	M	0.6
Chryseobacterium	Geobacillus	C	0.63
Arcobacter	Tetragenococcus	C	0.52
Pediococcus	Lawsonia	M	0.68
Mycoplasma	Clostridium	M	0.6
Sodalis	Rhodococcus	M	0.65
Propionispira	Rikenella	A	0.52
Luteolibacter	Lactococcus	M	0.65
Candidatus_Xiphinematobacter	Clostridium	M	0.72
Janthinobacterium	Trichococcus	C	0.69
Anaerotruncus	cc_115	M	0.59
Akkermansia	Cetobacterium	M	0.54
Comamonas	Dorea	O	0.62
Catenibacterium	Treponema	M	0.74
Aeromonas	Serratia	O	0.79
Gordonia	Thermus	M	0.55
Chlamydia	Dorea	M	0.69
Bradyrhizobium	Paracoccus	O	0.57
Brachyspira	Pseudomonas	C	0.69
Brachybacterium	Flavobacterium	A	0.6
Pantoea	Parabacteroides	O	0.71
AF12	Dorea	C	0.61
Patulibacter	Treponema	O	0.57
Hyphomicrobium	Dialister	A	0.56
Candidatus_Xiphinematobacter	Stenotrophomonas	A	0.63
Pseudoramibacter_Eubacterium	Treponema	M	0.56
Gemmata	Desulfovibrio	M	0.52
Geobacillus	Stenotrophomonas	M	0.64
Halochromatium	Oscillospira	A	0.57
Actinomyces	cc_115	C	0.57
Gemmata	Odoribacter	M	0.51
Bacteroides	Rubrobacter	M	0.51
Paenibacillus	Devosia	O	0.6
Turicibacter	Lactococcus	A	0.61
Rubrobacter	Erwinia	O	0.68
Robinsoniella	Proteus	C	0.68
Faecalibacterium	Enterococcus	A	0.62
Robinsoniella	Clostridium	M	0.62
Clostridium	Treponema	M	0.57
Butyricimonas	Trichococcus	M	0.57
N09	Erysipelothrix	O	0.56
Paenibacillus	Christensenella	C	0.67
Aeromonas	Shewanella	C	0.53
Bosea	Treponema	A	0.54
Dietzia	Brevibacterium	M	0.63
Brevinema	Psychrobacter	C	0.52
Gracilibacter	Gordonia	C	0.51
Candidatus_Xiphinematobacter	Achromobacter	M	0.73
Sodalis	Chryseobacterium	A	0.71
Propionispira	Blautia	A	0.52
Mitsuokella	Oscillospira	C	0.62
Brevibacterium	Arcobacter	C	0.53
Syntrophomonas	Shewanella	A	0.51
Vagococcus	Odoribacter	M	0.58
Rikenella	cc_115	M	0.6
Mesorhizobium	Citrobacter	M	0.81
Rhodoplanes	Gordonia	M	0.63
Burkholderia	Ruminococcus	M	0.52
Anaerofustis	Dehalobacterium	A	0.57
Dysgonomonas	Klebsiella	O	0.52
Devosia	Christensenella	M	0.56
Coprococcus	Morganella	M	0.55
Paenibacillus	Treponema	C	0.71
Catenibacterium	Rikenella	C	0.61
Arthrobacter	Mucispirillum	M	0.55
Rhodococcus	Tetragenococcus	M	0.58
Micrococcus	Bacillus	O	0.54
Magnetospirillum	Treponema	C	0.56
Methanobacterium	Proteus	C	0.52
Magnetospirillum	Phyllobacterium	M	0.6
Chlamydia	Mucispirillum	M	0.77
Devosia	Bacteroides	C	0.57
Akkermansia	Paracoccus	C	0.51
Samsonia	Bilophila	C	0.58
Bradyrhizobium	Bacillus	O	0.71
Varibaculum	Magnetospirillum	O	0.56
Mycobacterium	Clostridium	O	0.7
Micrococcus	Enterococcus	A	0.67
Janibacter	Lactobacillus	O	0.53
Burkholderia	Erysipelothrix	C	0.62
Methyloversatilis	AF12	C	0.66
Dialister	Butyricimonas	C	0.57
Salmonella	Desulfovibrio	C	0.63
Butyrivibrio	Shewanella	O	0.59
Anaerotruncus	Epulopiscium	C	0.69
Mycobacterium	Geobacillus	M	0.53
Erysipelothrix	Methyloversatilis	C	0.59
Paludibacter	Bilophila	C	0.59
Syntrophomonas	Ochrobactrum	M	0.55
Anaerovibrio	AF12	O	0.54
Dehalobacterium	Cetobacterium	C	0.53
Prevotella	cc_115	M	0.53
Lactobacillus	Lawsonia	M	0.58
Methylobacterium	Providencia	C	0.51
Caloramator	Treponema	C	0.54
Aeromonas	Ruminococcus	C	0.55
Mycobacterium	Dehalobacterium	M	0.61
Staphylococcus	Anaerovorax	A	0.55
Ochrobactrum	Erysipelothrix	A	0.51
Magnetospirillum	Psychrobacter	C	0.62
Cellulomonas	Cetobacterium	O	0.56
Acholeplasma	Corynebacterium	A	0.53
Patulibacter	Fusobacterium	O	0.55
Gordonia	Stenotrophomonas	C	0.55
Staphylococcus	PSB-M-3	O	0.62
Saccharomonospora	Brevinema	O	0.63
Trabulsiella	Lactococcus	M	0.72
Selenomonas	Trichococcus	M	0.66
SMB53	Gordonia	O	0.67
Salmonella	Proteus	A	0.73
Fusibacter	Gordonia	C	0.74
T78	Turicibacter	C	0.54
Thermus	Holdemania	M	0.51
Acidovorax	Meiothermus	A	0.52
Vagococcus	Lactococcus	C	0.63
Anaerofustis	Prevotella	A	0.64
Cellulomonas	Lactococcus	A	0.64
Plesiomonas	Providencia	M	0.64
Methyloversatilis	Eggerthella	O	0.51
Burkholderia	Comamonas	O	0.55
Acidovorax	Enterococcus	A	0.68
Pseudoramibacter_Eubacterium	Ruminococcus	A	0.55
Devosia	Microvirgula	C	0.54
Anaerorhabdus	Deinococcus	M	0.53
Bradyrhizobium	Chryseobacterium	C	0.75
Hyphomicrobium	Shewanella	A	0.75
Geosporobacter_Thermotalea	Morganella	O	0.68
Alcanivorax	Arcobacter	A	0.57
Varibaculum	Providencia	A	0.6
Agrobacterium	Pseudomonas	O	0.61
Bacteroides	Corynebacterium	M	0.61
Brevundimonas	Anaerorhabdus	O	0.55
Coprococcus	Magnetospirillum	M	0.55
Klebsiella	Desulfovibrio	M	0.57
Coprococcus	Prevotella	M	0.59
Luteimonas	Methanocorpusculum	A	0.56
Fusibacter	Deinococcus	O	0.67
Exiguobacterium	Planctomyces	A	0.59
Janibacter	Providencia	M	0.55
Rubrobacter	Devosia	A	0.62
Achromobacter	Tetragenococcus	C	0.55
Caloramator	Bacillus	C	0.54
Anaerorhabdus	Dorea	M	0.63
Pirellula	Lactobacillus	A	0.53
vadinCA02	Prevotella	O	0.53
Anaerobacillus	Bacillus	O	0.59
Comamonas	Sphingomonas	C	0.52
Chryseobacterium	Methyloversatilis	M	0.51
Anaerofustis	Coprococcus	O	0.68
N09	rc4-4	O	0.52
Lactobacillus	Odoribacter	M	0.64
Anaerorhabdus	Oscillospira	M	0.56
Anaerovorax	Clostridium	M	0.58
Lactobacillus	Corynebacterium	C	0.52
Halochromatium	Brevinema	A	0.54
Desulfotomaculum	Erwinia	M	0.66
Eggerthella	rc4-4	C	0.52
Trabulsiella	Coprobacillus	M	0.57
Butyricimonas	PSB-M-3	C	0.56
Arcobacter	Providencia	C	0.54
Planctomyces	Rhodococcus	M	0.69
Turicibacter	PSB-M-3	O	0.52
Lactobacillus	Phascolarctobacterium	M	0.62
Desulfotomaculum	Ralstonia	C	0.7
Anaerovibrio	Dialister	C	0.51
Pediococcus	Treponema	O	0.66
Paenibacillus	Rhodococcus	C	0.67
AF12	Arcobacter	M	0.7
Meiothermus	Ruminococcus	M	0.66
Brevibacillus	Flavobacterium	A	0.73
Odoribacter	Shewanella	C	0.53
HTCC	Chryseobacterium	C	0.61
Anaerobacillus	Enterococcus	A	0.75
Corynebacterium	Proteus	M	0.58
Brevibacillus	Eubacterium	A	0.61
Bradyrhizobium	rc4-4	M	0.79
Paludibacter	Clostridium	M	0.7
Micrococcus	Bilophila	A	0.62
Rhodobacter	Psychrobacter	A	0.51
Porphyromonas	AF12	C	0.64
HTCC	Achromobacter	A	0.64
Erysipelothrix	Lawsonia	C	0.54
Dermacoccus	Methanocorpusculum	A	0.65
Dehalobacterium	Erwinia	M	0.57
Acholeplasma	Bilophila	C	0.56
Dietzia	Coprococcus	O	0.75
Thalassomonas	Lactococcus	C	0.64
Rubrobacter	Oscillospira	M	0.63
Anoxybacillus	Dorea	A	0.65
Serratia	Yersinia	C	0.66
Moraxella	Prevotella	O	0.68
Mitsuokella	Prevotella	M	0.61
Mesorhizobium	Mucispirillum	C	0.83
Phascolarctobacterium	Psychrobacter	C	0.65
Dermacoccus	Enterococcus	O	0.76
AF12	Clostridium	M	0.56
Stenotrophomonas	Odoribacter	C	0.52
Paludibacter	Proteus	M	0.78
Anaerorhabdus	Prevotella	C	0.52
Wautersiella	Lactococcus	M	0.54
Geosporobacter_Thermotalea	Christensenella	C	0.51
Trabulsiella	Sphingobacterium	M	0.68
Faecalibacterium	Christensenella	M	0.57
Bosea	Ruminococcus	O	0.6
Pseudoramibacter_Eubacterium	Tetragenococcus	A	0.58
Actinomyces	Cetobacterium	M	0.54
Achromobacter	Treponema	M	0.61
Acinetobacter	Rikenella	C	0.76
Comamonas	rc4-4	C	0.59
Photobacterium	Clostridium	A	0.51
Methylopila	Lactobacillus	A	0.53
Fusibacter	Epulopiscium	C	0.68
Propionispira	Parabacteroides	M	0.67
Aeromonas	Plesiomonas	M	0.85
vadinCA02	Clostridium	C	0.61
heteroC45_4W	Dorea	O	0.6
Anaerotruncus	Lactococcus	M	0.76
Microvirgula	Treponema	M	0.52
Micrococcus	Pseudomonas	A	0.73
Thermoanaerobacterium	Shewanella	C	0.72
Enterobacter	Acinetobacter	M	0.84
Anaerotruncus	Morganella	M	0.74
Turicibacter	Providencia	O	0.53
Rathayibacter	Ralstonia	M	0.6
Butyrivibrio	Eubacterium	M	0.63
Dehalobacterium	Fusobacterium	C	0.52
Pantoea	Sphingobacterium	O	0.78
Citrobacter	Yersinia	C	0.56
Pirellula	Dorea	M	0.72
Rathayibacter	Brevinema	M	0.61
Cellvibrio	Morganella	A	0.52
Brachybacterium	Dorea	M	0.66
Eggerthella	Providencia	M	0.61
Blautia	Christensenella	C	0.52
Brevinema	Eubacterium	C	0.57
Aeromonas	Burkholderia	M	0.57
AF12	Fusobacterium	C	0.61
Geosporobacter_Thermotalea	Citrobacter	C	0.63
Chryseobacterium	Leucobacter	M	0.52
Anaerovibrio	Erwinia	M	0.69
Tannerella	Cetobacterium	M	0.57
Propionispira	Clostridium	M	0.67
Stenotrophomonas	Treponema	M	0.57
Micrococcus	Tetragenococcus	O	0.53
Brevibacillus	rc4-4	C	0.61
Mycobacterium	Bacillus	M	0.63
Kocuria	Christensenella	C	0.71
Saccharomonospora	Sphingobacterium	A	0.73
Agrobacterium	Methylobacterium	C	0.51
Ralstonia	Treponema	M	0.53
Dehalobacterium	Citrobacter	A	0.53
Sedimentibacter	Mycoplasma	O	0.57
Hydrogenophaga	Enterococcus	A	0.51
Comamonas	Trichococcus	C	0.64
Gracilibacter	Butyricimonas	C	0.64
Brevibacillus	Cetobacterium	A	0.52
Butyricimonas	Ochrobactrum	C	0.54
Lactobacillus	Arcobacter	C	0.58
Methylobacterium	Rikenella	C	0.69
Brevibacillus	Oscillospira	A	0.71
Aquicella	Bacteroides	M	0.53
PW3	Coprococcus	M	0.63
Desulfosporosinus	Ruminococcus	M	0.66
Streptococcus	Oscillospira	C	0.51
Mycobacterium	Fusobacterium	O	0.67
Thermobaculum	Ruminococcus	O	0.55
Methanocorpusculum	cc_115	M	0.52
Rhodobacter	Coprobacillus	M	0.53
Bradyrhizobium	Odoribacter	M	0.6
Bradyrhizobium	Sphingobacterium	M	0.82
Bilophila	Rikenella	C	0.55
Brachyspira	Erwinia	A	0.68
Brevibacillus	Providencia	A	0.55
Varibaculum	Planctomyces	O	0.57
Oerskovia	PSB-M-3	C	0.63
Bilophila	Epulopiscium	C	0.67
Brachybacterium	Enterococcus	M	0.66
Cellulomonas	Tetragenococcus	A	0.52
Gemmata	Shewanella	M	0.53
Sedimentibacter	Tetragenococcus	C	0.58
Mitsuokella	Sphingobacterium	C	0.58
Microvirgula	Plesiomonas	M	0.51
Methyloversatilis	Sphingomonas	M	0.68
Enhydrobacter	Anaerovorax	O	0.51
Alcanivorax	Lactococcus	O	0.71
Geosporobacter_Thermotalea	Sphingobacterium	M	0.59
vadinCA02	Parabacteroides	M	0.58
Adlercreutzia	Anaerovorax	A	0.66
Mitsuokella	Arthrobacter	M	0.54
Sedimentibacter	Phascolarctobacterium	A	0.53
Moraxella	Flavobacterium	C	0.77
Gracilibacter	Ochrobactrum	A	0.65
Janthinobacterium	Pseudoramibacter_Eubacterium	M	0.53
Moraxella	Parabacteroides	C	0.76
Anaerotruncus	Planctomyces	C	0.66
Solibacillus	Pseudoramibacter_Eubacterium	C	0.54
Methanobrevibacter	Psychrobacter	O	0.59
Lachnobacterium	Microvirgula	C	0.54
Methylobacterium	Odoribacter	C	0.61
Solibacillus	Desulfovibrio	C	0.56
Caloramator	Enterococcus	A	0.66
Thalassomonas	Akkermansia	M	0.64
SMB53	Christensenella	M	0.56
Trabulsiella	Brevibacterium	A	0.66
Saccharomonospora	cc_115	O	0.51
Rubrobacter	Dehalobacterium	M	0.54
Ralstonia	Prevotella	M	0.51
Candidatus_Xiphinematobacter	Dialister	C	0.53
Phyllobacterium	Desulfovibrio	M	0.55
Catenibacterium	Bilophila	M	0.59
Brachybacterium	Actinomyces	C	0.6
Holdemania	Psychrobacter	M	0.59
Stenotrophomonas	Enterococcus	M	0.55
Fusibacter	Sphingobacterium	M	0.7
Brevundimonas	Planctomyces	M	0.69
Rubrobacter	Mycoplasma	C	0.64
Trabulsiella	Plesiomonas	O	0.79
PW3	cc_115	M	0.54
Cupriavidus	Bacteroides	O	0.76
Arcobacter	Trabulsiella	M	0.56
Dermacoccus	Mitsuokella	O	0.57
Vibrio	Morganella	A	0.62
Butyrivibrio	Acinetobacter	O	0.62
Dehalobacterium	Deinococcus	M	0.52
Propionispira	Fusobacterium	M	0.63
Adlercreutzia	Arthrobacter	O	0.68
Propionispira	Citrobacter	M	0.84
Mycobacterium	Brevinema	O	0.67
Bilophila	rc4-4	C	0.56
Bacillus	Achromobacter	M	0.57
Luteimonas	Anaerovorax	A	0.54
Vagococcus	Tetragenococcus	C	0.52
Paludibacter	Coprococcus	M	0.72
Methylobacterium	Rubrobacter	M	0.51
Providencia	Mucispirillum	C	0.52
Cupriavidus	Dorea	M	0.82
Catenibacterium	Prevotella	M	0.65
Agrobacterium	Phascolarctobacterium	C	0.63
Rhodococcus	Trichococcus	M	0.64
Magnetospirillum	Proteus	M	0.57
Arcobacter	Morganella	C	0.59
Pediococcus	Serratia	M	0.71
AF12	Lactobacillus	O	0.57
Methylobacterium	Paracoccus	O	0.54
Anaerofustis	Ralstonia	O	0.51
Trabulsiella	Anaerovorax	C	0.59
Staphylococcus	Bacillus	C	0.69
Dietzia	Arcobacter	M	0.7
PW3	Psychrobacter	C	0.65
Coprobacillus	Pseudomonas	M	0.53
Caldicellulosiruptor	Psychrobacter	M	0.59
Fusibacter	Coprococcus	M	0.74
Sarcina	Cetobacterium	A	0.68
Aeromonas	Akkermansia	C	0.58
Acinetobacter	Devosia	M	0.58
Paludibacter	Acinetobacter	M	0.69
Thermoanaerobacterium	Mycoplasma	A	0.61
Achromobacter	Phyllobacterium	C	0.53
Cellulomonas	Phascolarctobacterium	O	0.58
Burkholderia	Mycobacterium	M	0.56
Solibacillus	Coprobacillus	C	0.68
Streptococcus	Arthrobacter	A	0.54
Rhodobacter	Lawsonia	M	0.55
Luteimonas	Arthrobacter	O	0.54
Lactococcus	Sphingobacterium	M	0.61
Achromobacter	Lawsonia	C	0.66
Mycoplasma	PSB-M-3	C	0.67
Propionispira	Flavobacterium	O	0.74
Arcobacter	Robinsoniella	C	0.55
Dysgonomonas	Clostridium	O	0.62
Kocuria	Oscillospira	O	0.74
Anoxybacillus	Acinetobacter	A	0.61
Yersinia	Flavobacterium	C	0.61
SMB53	Ochrobactrum	M	0.66
Chlamydia	Trichococcus	C	0.73
Propionispira	Bacteroides	M	0.68
Bradyrhizobium	Stenotrophomonas	M	0.67
Acidovorax	Tetragenococcus	C	0.65
Deinococcus	Epulopiscium	M	0.53
Caloramator	Butyricimonas	C	0.56
Actinomyces	Coprococcus	C	0.53
Sedimentibacter	Acinetobacter	C	0.58
Chlamydia	Erwinia	O	0.62
Arthrobacter	Serratia	M	0.6
Rhodoplanes	Ralstonia	C	0.51
Brachyspira	cc_115	M	0.56
SMB53	rc4-4	M	0.7
Aquicella	Erysipelothrix	M	0.56
Polaromonas	Deinococcus	C	0.67
Pediococcus	Gordonia	A	0.57
Enhydrobacter	Eubacterium	M	0.57
Brevinema	Planctomyces	M	0.51
Bacillus	Deinococcus	C	0.67
Anaerotruncus	Plesiomonas	M	0.82
Blautia	Mycoplasma	M	0.64
Saccharomonospora	Planctomyces	M	0.65
Brevundimonas	Sphingobacterium	C	0.69
vadinCA02	Rikenella	O	0.56
Polaromonas	Shewanella	O	0.6
Caldicellulosiruptor	Burkholderia	C	0.57
Aeromonas	Butyricimonas	C	0.52
Aquicella	Coprobacillus	A	0.61
Holdemania	Trichococcus	M	0.52
Paenibacillus	Brevinema	A	0.61
Moraxella	Rhodococcus	O	0.67
Lawsonia	Treponema	C	0.59
Mesorhizobium	Roseburia	A	0.56
Brachyspira	PSB-M-3	C	0.65
Klebsiella	Rikenella	M	0.7
Brachyspira	Coprobacillus	C	0.62
Syntrophomonas	rc4-4	M	0.51
Comamonas	Rikenella	M	0.64
Butyrivibrio	Trichococcus	C	0.6
Dendrosporobacter	Odoribacter	A	0.66
Polaromonas	Gordonia	M	0.59
Anaerovibrio	Lawsonia	M	0.67
Pseudoramibacter_Eubacterium	Serratia	O	0.57
Thermus	Morganella	C	0.53
Chryseobacterium	Plesiomonas	M	0.6
Parabacteroides	Treponema	M	0.66
Desulfotomaculum	Akkermansia	C	0.61
Pantoea	Pseudomonas	C	0.73
Yersinia	Coprococcus	O	0.62
Epulopiscium	Ralstonia	M	0.55
Epulopiscium	Magnetospirillum	C	0.55
Pseudonocardia	Methanocorpusculum	O	0.55
Brachyspira	Psychrobacter	C	0.63
Burkholderia	Enterococcus	C	0.67
Blautia	Desulfovibrio	C	0.64
Devosia	Yersinia	O	0.6
Arcobacter	Chryseobacterium	C	0.51
Lawsonia	Stenotrophomonas	M	0.52
Cetobacterium	Lawsonia	M	0.66
Propionispira	Coprococcus	M	0.75
Saccharomonospora	Lactococcus	C	0.7
Burkholderia	Parabacteroides	C	0.64
Luteolibacter	Butyricimonas	C	0.62
Acidovorax	Oscillospira	M	0.77
Luteolibacter	Prevotella	C	0.73
Christensenella	Eubacterium	M	0.52
Akkermansia	Chryseobacterium	C	0.52
AF12	Proteus	M	0.63
Cetobacterium	Lactobacillus	C	0.61
Klebsiella	Ralstonia	C	0.6
Tannerella	Ochrobactrum	C	0.57
Methyloversatilis	Arcobacter	M	0.6
Desulfotomaculum	Clostridium	O	0.68
Brevibacillus	Bacteroides	A	0.58
AF12	Methanocorpusculum	O	0.57
Robinsoniella	Achromobacter	A	0.58
Turicibacter	Enterococcus	O	0.54
Yersinia	Ruminococcus	M	0.64
Saccharomonospora	Ochrobactrum	M	0.62
Brevundimonas	Clostridium	M	0.66
Actinomyces	Varibaculum	C	0.63
Candidatus_Xiphinematobacter	Methanosaeta	A	0.51
Rhodobacter	Sphingomonas	M	0.55
Erwinia	Sphingomonas	M	0.51
Plesiomonas	cc_115	C	0.64
Mycoplasma	Corynebacterium	M	0.56
Hydrogenophaga	Serratia	O	0.58
Polaromonas	Phascolarctobacterium	M	0.62
N09	PSB-M-3	A	0.55
Enhydrobacter	Rikenella	O	0.55
Desulfotomaculum	Corynebacterium	A	0.6
HTCC	Dorea	M	0.68
Acholeplasma	Psychrobacter	O	0.52
Vagococcus	Magnetospirillum	C	0.6
Brachybacterium	Anaerovorax	O	0.6
Methylobacterium	Fusobacterium	C	0.55
Anaerofustis	Psychrobacter	M	0.57
Dehalobacterium	Prevotella	C	0.67
heteroC45_4W	Bacteroides	O	0.58
Aeromonas	Proteus	A	0.55
Geobacillus	Magnetospirillum	M	0.59
Tetragenococcus	Trichococcus	C	0.68
Acinetobacter	Serratia	C	0.59
Propionispira	Treponema	M	0.83
Sedimentibacter	Anaerovorax	M	0.51
Methanobrevibacter	AF12	A	0.55
HTCC	Bacteroides	A	0.65
Lactobacillus	Proteus	M	0.59
Cellvibrio	Achromobacter	A	0.52
Propionispira	Ochrobactrum	A	0.6
Holdemania	Tannerella	M	0.53
Samsonia	AF12	C	0.52
Mitsuokella	Fusobacterium	M	0.57
Planctomyces	Sphingobacterium	M	0.69
Saccharomonospora	PSB-M-3	M	0.72
Aeromonas	Treponema	A	0.56
Oerskovia	Dorea	C	0.67
Eggerthella	cc_115	C	0.51
Janibacter	Coprococcus	M	0.54
Desulfosporosinus	Anaerorhabdus	C	0.51
Butyrivibrio	Actinomyces	C	0.53
Caldicellulosiruptor	Rikenella	A	0.72
Methanobrevibacter	Trichococcus	A	0.76
Porphyromonas	Janibacter	C	0.57
Dorea	Phyllobacterium	M	0.61
Anaerovibrio	Gordonia	A	0.68
Plesiomonas	Rikenella	C	0.63
Trabulsiella	Rhodococcus	C	0.62
Erwinia	Morganella	C	0.66
Bradyrhizobium	Erwinia	C	0.74
Citrobacter	Paracoccus	C	0.54
Moraxella	Acinetobacter	C	0.85
vadinCA02	Bacteroides	M	0.56
vadinCA02	Flavobacterium	C	0.67
Paenibacillus	Geobacillus	M	0.52
Porphyromonas	Ochrobactrum	C	0.74
Actinomyces	Rhodococcus	M	0.63
Butyricimonas	Pseudomonas	C	0.52
Brevinema	Treponema	M	0.54
Solibacillus	Prevotella	C	0.58
Paracoccus	Parabacteroides	O	0.65
Anaerotruncus	Desulfovibrio	C	0.78
Brevibacillus	Rikenella	O	0.53
Dysgonomonas	Thermus	C	0.66
AF12	Achromobacter	M	0.59
Halochromatium	Enterococcus	O	0.53
Akkermansia	Holdemania	C	0.57
Hyphomicrobium	Eggerthella	A	0.55
Chlamydia	Achromobacter	C	0.7
Actinomyces	Rubrobacter	C	0.65
Thalassomonas	Pseudomonas	M	0.65
Deinococcus	PSB-M-3	C	0.61
Thermus	Coprobacillus	M	0.56
Wautersiella	Prevotella	M	0.55
Micrococcus	Citrobacter	A	0.7
PSB-M-3	Proteus	M	0.57
Luteimonas	Actinomyces	C	0.57
Meiothermus	Enterococcus	M	0.64
Alcanivorax	Coprococcus	O	0.64
Faecalibacterium	Butyricimonas	M	0.72
Sphingomonas	Brevinema	O	0.59
Rubrobacter	Stenotrophomonas	M	0.65
Dysgonomonas	Ochrobactrum	M	0.63
Aeromonas	Lactobacillus	M	0.57
Syntrophomonas	Trichococcus	C	0.53
Blautia	Gordonia	C	0.61
Salmonella	Rikenella	M	0.67
SMB53	Lactococcus	M	0.74
Anaerofustis	Morganella	O	0.79
Stenotrophomonas	Thermus	M	0.6
SMB53	Holdemania	M	0.7
Methanocorpusculum	Mycobacterium	M	0.51
Bilophila	Deinococcus	M	0.6
vadinCA02	Citrobacter	M	0.59
Chryseobacterium	Paracoccus	M	0.56
Pirellula	Acinetobacter	O	0.6
Brachyspira	Pseudoramibacter_Eubacterium	C	0.56
Trabulsiella	Burkholderia	O	0.54
Varibaculum	Dehalobacterium	O	0.59
Aquicella	Lactococcus	C	0.52
Bilophila	Butyricimonas	C	0.58
Bradyrhizobium	Rhodococcus	M	0.66
AF12	Lawsonia	M	0.58
Oscillospira	Plesiomonas	M	0.56
Comamonas	Clostridium	M	0.56
Brevinema	Erwinia	C	0.62
Methylopila	Ralstonia	C	0.51
Candidatus_Xiphinematobacter	Proteus	M	0.74
Anaerovibrio	Bacteroides	M	0.6
Niabella	Coprobacillus	A	0.51
Tannerella	Dehalobacterium	O	0.56
cc_115	Planctomyces	C	0.6
Candidatus_Xiphinematobacter	Desulfovibrio	C	0.72
Rubrobacter	Anaerovorax	O	0.58
Fusibacter	Mitsuokella	M	0.57
Porphyromonas	Christensenella	C	0.69
Luteolibacter	Desulfovibrio	C	0.65
Mycoplasma	Stenotrophomonas	C	0.54
Facklamia	Corynebacterium	O	0.51
Chlamydia	Janibacter	M	0.53
Pirellula	Rikenella	C	0.7
Rhodoplanes	Acinetobacter	O	0.58
Anaerovibrio	Christensenella	M	0.58
Candidatus_Xiphinematobacter	Brevibacterium	O	0.54
Methanobrevibacter	Dorea	M	0.69
Erwinia	Yersinia	C	0.6
Cetobacterium	Epulopiscium	C	0.53
Anaerovibrio	Tetragenococcus	A	0.57
Mitsuokella	Deinococcus	A	0.53
Eggerthella	Gordonia	C	0.62
Acidovorax	Providencia	A	0.62
Erysipelothrix	Mucispirillum	M	0.58
Oerskovia	Magnetospirillum	C	0.64
Rhodoplanes	Phascolarctobacterium	M	0.64
Hyphomicrobium	Deinococcus	M	0.72
Burkholderia	Paracoccus	O	0.58
Chlamydia	Tetragenococcus	C	0.58
Oscillospira	PSB-M-3	M	0.56
Gemmata	Ochrobactrum	O	0.51
Dysgonomonas	Magnetospirillum	M	0.71
Dendrosporobacter	Treponema	A	0.76
Staphylococcus	Achromobacter	M	0.74
Dysgonomonas	Eubacterium	O	0.7
Aquicella	Dorea	M	0.66
Oscillospira	Sphingobacterium	C	0.65
Coprobacillus	Pseudoramibacter_Eubacterium	C	0.58
Paenibacillus	Anaerorhabdus	C	0.56
Catenibacterium	Arcobacter	A	0.52
Thermoanaerobacterium	Chryseobacterium	A	0.7
Faecalibacterium	Akkermansia	M	0.56
Paenibacillus	Psychrobacter	C	0.76
Aeromonas	Gordonia	C	0.57
Mycoplasma	Pseudoramibacter_Eubacterium	A	0.56
Gordonia	Lactobacillus	C	0.51
Saccharomonospora	Anaerovorax	O	0.69
Sodalis	Plesiomonas	C	0.92
Enterobacter	Prevotella	M	0.8
Facklamia	Flavobacterium	C	0.6
Desulfosporosinus	Dorea	M	0.75
Yersinia	Ochrobactrum	O	0.59
[truncated: 8,315 more rows]
