# Supplementary material for: Inferring Microbial Interactions in the Gut of the Hong Kong Whipping Frog (Polypedates megacephalus) and a Validation Using Probiotics
Source: Front Microbiol. 2017 Mar 30;8:525. doi: 10.3389/fmicb.2017.00525 (PMC5371668; doi:10.3389/fmicb.2017.00525)
Supplement: Supplementary Table 5 — The raw data for the interaction network at the species level. 1,568 IIPs passed the permutation criterion (cutoff > 0.5 described in Methods), including 174 commensal relationships (represented by O), 211 amensal relationships (represented by A), 461 mutual relationships (represented by M), and 722 competitive relationships (represented by C). [file Table5.XLSX]

## Sheet: Sheet1
TargetOTUs	InteractingOTUs	InteractionType	PermutationOccurrence
acidaminiphila	acidifaciens	C	0.57
acidaminiphila	algae	C	0.52
acidaminiphila	andersonii	C	0.71
acidaminiphila	diminuta	C	0.62
acidaminiphila	distasonis	M	0.56
acidaminiphila	faecis	S	0.61
acidaminiphila	faecium	C	0.63
acidaminiphila	fascians	C	0.6
acidaminiphila	fragilis	C	0.51
acidaminiphila	geothermalis	C	0.67
acidaminiphila	gnavus	C	0.51
acidaminiphila	halophilus	C	0.66
acidaminiphila	lividum	C	0.7
acidaminiphila	lwoffii	C	0.56
acidaminiphila	mizutaii	C	0.65
acidaminiphila	morganii	M	0.53
acidaminiphila	pulmonis	M	0.57
acidaminiphila	rhizosphaerae	C	0.68
acidaminiphila	ruber	C	0.57
acidaminiphila	saccharolyticum	C	0.58
acidaminiphila	saccharolyticus	C	0.63
acidaminiphila	schaedleri	C	0.54
acidaminiphila	shigelloides	C	0.56
acidaminiphila	succinicans	C	0.6
acidaminiphila	thermoamylovorans	C	0.67
acidaminiphila	viridiflava	M	0.52
acidifaciens	acidaminiphila	C	0.54
acidifaciens	algae	M	0.62
acidifaciens	andersonii	M	0.53
acidifaciens	butyricum	M	0.51
acidifaciens	diminuta	C	0.55
acidifaciens	dolichum	C	0.52
acidifaciens	faecis	M	0.53
acidifaciens	faecium	C	0.59
acidifaciens	fascians	C	0.56
acidifaciens	garvieae	M	0.59
acidifaciens	geothermalis	M	0.58
acidifaciens	gnavus	M	0.61
acidifaciens	gordonii	M	0.52
acidifaciens	lividum	M	0.56
acidifaciens	lwoffii	M	0.56
acidifaciens	mizutaii	M	0.51
acidifaciens	morganii	M	0.52
acidifaciens	muciniphila	C	0.52
acidifaciens	ovatus	C	0.67
acidifaciens	perfringens	C	0.52
acidifaciens	pulmonis	C	0.54
acidifaciens	rhizosphaerae	M	0.57
acidifaciens	ruber	M	0.61
acidifaciens	saccharolyticum	M	0.58
acidifaciens	shigelloides	M	0.58
acidifaciens	succinicans	C	0.53
acidifaciens	thermoamylovorans	M	0.54
acidifaciens	uniformis	M	0.58
acidifaciens	viridiflava	M	0.55
aerodenitrificans	acidifaciens	A	0.57
aerodenitrificans	algae	M	0.67
aerodenitrificans	andersonii	M	0.6
aerodenitrificans	arboris	C	0.51
aerodenitrificans	butyricum	C	0.53
aerodenitrificans	caccae	C	0.56
aerodenitrificans	distasonis	C	0.61
aerodenitrificans	dolichum	A	0.55
aerodenitrificans	faecis	S	0.53
aerodenitrificans	faecium	M	0.6
aerodenitrificans	fragilis	C	0.51
aerodenitrificans	furcosa	C	0.6
aerodenitrificans	geothermalis	C	0.62
aerodenitrificans	gnavus	C	0.58
aerodenitrificans	gordonii	M	0.54
aerodenitrificans	halophilus	A	0.64
aerodenitrificans	lenta	M	0.57
aerodenitrificans	lividum	A	0.52
aerodenitrificans	lwoffii	C	0.64
aerodenitrificans	mizutaii	M	0.57
aerodenitrificans	morganii	M	0.53
aerodenitrificans	ovatus	C	0.57
aerodenitrificans	perfringens	C	0.69
aerodenitrificans	pulmonis	M	0.56
aerodenitrificans	rhizosphaerae	A	0.51
aerodenitrificans	shigelloides	A	0.72
aerodenitrificans	somerae	M	0.66
aerodenitrificans	succinicans	A	0.63
aerodenitrificans	uniformis	A	0.55
aerodenitrificans	veronii	C	0.59
aerodenitrificans	viridiflava	C	0.61
agglomerans	acidaminiphila	A	0.65
agglomerans	acidifaciens	M	0.65
agglomerans	algae	A	0.73
agglomerans	andersonii	C	0.66
agglomerans	arboris	A	0.51
agglomerans	butyricum	C	0.64
agglomerans	caccae	M	0.64
agglomerans	diminuta	S	0.52
agglomerans	distasonis	M	0.72
agglomerans	dolichum	S	0.59
agglomerans	faecis	A	0.67
agglomerans	faecium	M	0.67
agglomerans	fascians	A	0.61
agglomerans	fragilis	M	0.56
agglomerans	furcosa	M	0.64
agglomerans	garvieae	C	0.54
agglomerans	geothermalis	M	0.72
agglomerans	gnavus	M	0.6
agglomerans	gordonii	M	0.62
agglomerans	halophilus	C	0.75
agglomerans	lenta	A	0.67
agglomerans	lividum	A	0.68
agglomerans	lwoffii	M	0.72
agglomerans	mizutaii	A	0.68
agglomerans	morganii	C	0.77
agglomerans	muciniphila	C	0.57
agglomerans	ovatus	M	0.64
agglomerans	perfringens	M	0.64
agglomerans	pulmonis	A	0.57
agglomerans	rhizosphaerae	A	0.72
agglomerans	ruber	M	0.59
agglomerans	saccharolyticum	A	0.65
agglomerans	saccharolyticus	A	0.65
agglomerans	shigelloides	S	0.71
agglomerans	somerae	C	0.58
agglomerans	succinicans	A	0.68
agglomerans	thermoamylovorans	C	0.74
agglomerans	uniformis	S	0.52
agglomerans	veronii	M	0.59
agglomerans	viridiflava	A	0.66
algae	acidaminiphila	A	0.53
algae	acidifaciens	M	0.64
algae	aerodenitrificans	M	0.51
algae	agglomerans	C	0.52
algae	andersonii	M	0.63
algae	arboris	S	0.54
algae	aureum	S	0.52
algae	butyricum	M	0.56
algae	caccae	M	0.53
algae	conglomeratum	M	0.53
algae	diminuta	M	0.56
algae	distasonis	C	0.6
algae	faecis	S	0.65
algae	faecium	C	0.61
algae	fascians	M	0.68
algae	fragilis	C	0.52
algae	furcosa	C	0.58
algae	garvieae	M	0.61
algae	geothermalis	C	0.72
algae	gnavus	M	0.57
algae	halophilus	M	0.7
algae	lenta	M	0.59
algae	lividum	C	0.64
algae	lwoffii	M	0.56
algae	mizutaii	M	0.64
algae	morganii	C	0.62
algae	organophilum	S	0.54
algae	ovatus	M	0.62
algae	pulmonis	A	0.55
algae	rhizosphaerae	C	0.65
algae	ruber	C	0.68
algae	saccharolyticum	C	0.73
algae	schaedleri	C	0.57
algae	shigelloides	M	0.61
algae	succinicans	A	0.57
algae	thermoamylovorans	M	0.71
algae	veronii	M	0.52
algae	viridiflava	M	0.57
aminovorans	acidaminiphila	C	0.56
aminovorans	algae	C	0.57
aminovorans	andersonii	S	0.51
aminovorans	butyricum	M	0.51
aminovorans	distasonis	C	0.63
aminovorans	fascians	S	0.51
aminovorans	geothermalis	C	0.56
aminovorans	lividum	C	0.56
aminovorans	mizutaii	M	0.57
aminovorans	rhizosphaerae	C	0.57
aminovorans	ruber	C	0.62
aminovorans	saccharolyticus	C	0.51
aminovorans	shigelloides	A	0.59
aminovorans	succinicans	S	0.55
aminovorans	thermoamylovorans	M	0.55
andersonii	acidaminiphila	C	0.64
andersonii	acidifaciens	M	0.53
andersonii	algae	M	0.64
andersonii	arboris	M	0.56
andersonii	aureum	S	0.51
andersonii	butyricum	C	0.62
andersonii	diminuta	C	0.6
andersonii	distasonis	M	0.56
andersonii	faecis	A	0.63
andersonii	faecium	C	0.54
andersonii	fascians	C	0.59
andersonii	furcosa	M	0.56
andersonii	garvieae	C	0.55
andersonii	geothermalis	C	0.65
andersonii	halophilus	C	0.62
andersonii	lenta	M	0.58
andersonii	lividum	C	0.79
andersonii	mizutaii	C	0.65
andersonii	morganii	M	0.55
andersonii	muciniphila	C	0.52
andersonii	organophilum	C	0.59
andersonii	ovatus	M	0.63
andersonii	pulmonis	M	0.53
andersonii	rhizosphaerae	C	0.59
andersonii	ruber	C	0.54
andersonii	saccharolyticum	C	0.67
andersonii	saccharolyticus	C	0.56
andersonii	schaedleri	C	0.58
andersonii	shigelloides	C	0.55
andersonii	somerae	M	0.57
andersonii	succinicans	C	0.51
andersonii	thermoamylovorans	C	0.69
andersonii	viridiflava	C	0.54
arboris	acidifaciens	C	0.53
arboris	algae	C	0.6
arboris	andersonii	M	0.65
arboris	butyricum	C	0.67
arboris	caccae	M	0.57
arboris	distasonis	M	0.67
arboris	faecis	A	0.63
arboris	faecium	M	0.6
arboris	fragilis	M	0.52
arboris	furcosa	C	0.54
arboris	geothermalis	C	0.58
arboris	gnavus	C	0.58
arboris	halophilus	M	0.64
arboris	lenta	S	0.57
arboris	lividum	A	0.54
arboris	lwoffii	M	0.64
arboris	mizutaii	M	0.6
arboris	morganii	M	0.52
arboris	muciniphila	M	0.51
arboris	ovatus	C	0.55
arboris	perfringens	C	0.57
arboris	pulmonis	M	0.58
arboris	rhizosphaerae	S	0.55
arboris	ruber	C	0.56
arboris	saccharolyticum	A	0.53
arboris	shigelloides	S	0.7
arboris	somerae	M	0.66
arboris	succinicans	A	0.58
arboris	uniformis	M	0.55
arboris	veronii	M	0.6
arboris	viridiflava	M	0.57
aureum	shigelloides	S	0.61
azotifigens	geothermalis	S	0.54
azotifigens	halophilus	S	0.51
azotifigens	rhizosphaerae	C	0.51
azotifigens	thermoamylovorans	C	0.55
blattae	andersonii	A	0.51
blattae	perfringens	M	0.52
blattae	shigelloides	S	0.51
blattae	succinicans	S	0.53
butyricum	acidifaciens	M	0.51
butyricum	algae	A	0.6
butyricum	andersonii	C	0.63
butyricum	arboris	A	0.53
butyricum	caccae	M	0.52
butyricum	diminuta	S	0.53
butyricum	distasonis	M	0.64
butyricum	dolichum	S	0.53
butyricum	faecis	A	0.55
butyricum	faecium	M	0.51
butyricum	garvieae	C	0.51
butyricum	geothermalis	M	0.53
butyricum	gordonii	M	0.57
butyricum	halophilus	M	0.51
butyricum	lenta	A	0.56
butyricum	lividum	A	0.54
butyricum	lwoffii	M	0.64
butyricum	mizutaii	C	0.56
butyricum	pulmonis	A	0.56
butyricum	rhizosphaerae	A	0.55
butyricum	ruber	M	0.63
butyricum	saccharolyticum	A	0.57
butyricum	shigelloides	C	0.62
butyricum	somerae	C	0.62
butyricum	veronii	M	0.55
butyricum	viridiflava	A	0.59
caccae	algae	M	0.56
caccae	conglomeratum	M	0.59
caccae	distasonis	C	0.59
caccae	dolichum	C	0.51
caccae	faecis	S	0.54
caccae	faecium	C	0.51
caccae	fragilis	C	0.52
caccae	furcosa	C	0.62
caccae	garvieae	M	0.57
caccae	gnavus	C	0.57
caccae	halophilus	M	0.54
caccae	lenta	C	0.61
caccae	lwoffii	C	0.51
caccae	meridiei	M	0.54
caccae	muciniphila	C	0.51
caccae	ovatus	C	0.52
caccae	perfringens	M	0.55
caccae	pulmonis	C	0.55
caccae	rhizosphaerae	M	0.55
caccae	ruber	C	0.58
caccae	saccharolyticum	M	0.55
caccae	shigelloides	M	0.51
caccae	somerae	M	0.55
caccae	thermoamylovorans	C	0.55
caccae	uniformis	C	0.57
caccae	veronii	C	0.51
caricis	caccae	C	0.52
caricis	distasonis	C	0.62
caricis	fragilis	C	0.51
caricis	gnavus	A	0.54
caricis	lenta	M	0.52
caricis	lwoffii	C	0.51
caricis	ruber	C	0.56
caricis	veronii	C	0.52
conglomeratum	acidaminiphila	C	0.62
conglomeratum	acidifaciens	S	0.64
conglomeratum	aerodenitrificans	M	0.51
conglomeratum	algae	M	0.69
conglomeratum	andersonii	C	0.51
conglomeratum	aureum	A	0.55
conglomeratum	butyricum	M	0.61
conglomeratum	caccae	M	0.68
conglomeratum	distasonis	M	0.7
conglomeratum	dolichum	C	0.54
conglomeratum	faecis	A	0.7
conglomeratum	faecium	C	0.6
conglomeratum	fragilis	C	0.54
conglomeratum	furcosa	M	0.56
conglomeratum	garvieae	M	0.51
conglomeratum	geothermalis	M	0.63
conglomeratum	gnavus	C	0.67
conglomeratum	gordonii	M	0.72
conglomeratum	halophilus	C	0.58
conglomeratum	lenta	C	0.56
conglomeratum	lwoffii	C	0.67
conglomeratum	mizutaii	C	0.63
conglomeratum	morganii	C	0.55
conglomeratum	pulmonis	S	0.61
conglomeratum	rhizosphaerae	C	0.6
conglomeratum	saccharolyticum	C	0.54
conglomeratum	saccharolyticus	C	0.58
conglomeratum	shigelloides	M	0.75
conglomeratum	somerae	C	0.63
conglomeratum	succinicans	S	0.69
conglomeratum	thermoamylovorans	S	0.58
conglomeratum	uniformis	C	0.62
conglomeratum	veronii	M	0.65
conglomeratum	viridiflava	M	0.56
difficile	distasonis	S	0.53
difficile	faecium	S	0.51
difficile	geothermalis	S	0.52
difficile	gordonii	A	0.51
difficile	ovatus	S	0.55
difficile	perfringens	A	0.54
difficile	shigelloides	A	0.58
difficile	somerae	A	0.55
difficile	veronii	S	0.51
difficile	viridiflava	A	0.51
diminuta	acidaminiphila	C	0.74
diminuta	acidifaciens	C	0.61
diminuta	algae	M	0.66
diminuta	andersonii	C	0.68
diminuta	arboris	A	0.51
diminuta	butyricum	M	0.61
diminuta	caccae	M	0.63
diminuta	distasonis	M	0.59
diminuta	dolichum	C	0.57
diminuta	faecis	A	0.67
diminuta	faecium	C	0.64
diminuta	fascians	C	0.73
diminuta	furcosa	M	0.6
diminuta	geothermalis	M	0.68
diminuta	gnavus	S	0.73
diminuta	gordonii	M	0.68
diminuta	halophilus	C	0.61
diminuta	lenta	C	0.57
diminuta	lividum	C	0.66
diminuta	lwoffii	A	0.69
diminuta	mizutaii	C	0.66
diminuta	ovatus	C	0.56
diminuta	perfringens	M	0.54
diminuta	pulmonis	M	0.62
diminuta	rhizosphaerae	C	0.74
diminuta	ruber	M	0.7
diminuta	saccharolyticum	C	0.58
diminuta	saccharolyticus	C	0.71
diminuta	schaedleri	C	0.58
diminuta	shigelloides	C	0.73
diminuta	succinicans	C	0.61
diminuta	thermoamylovorans	C	0.7
diminuta	uniformis	C	0.55
diminuta	veronii	M	0.57
diminuta	viridiflava	C	0.52
distasonis	algae	C	0.6
distasonis	andersonii	M	0.57
distasonis	arboris	M	0.58
distasonis	butyricum	M	0.58
distasonis	caccae	C	0.61
distasonis	caricis	C	0.54
distasonis	conglomeratum	M	0.55
distasonis	dolichum	M	0.55
distasonis	faecis	C	0.57
distasonis	fragilis	C	0.61
distasonis	furcosa	C	0.56
distasonis	garvieae	M	0.51
distasonis	geothermalis	C	0.54
distasonis	gnavus	M	0.54
distasonis	halophilus	M	0.53
distasonis	lwoffii	C	0.62
distasonis	muciniphila	C	0.54
distasonis	organophilum	C	0.58
distasonis	ovatus	C	0.51
distasonis	pulmonis	C	0.53
distasonis	rhizosphaerae	C	0.57
distasonis	ruber	C	0.57
distasonis	saccharolyticum	A	0.52
distasonis	somerae	M	0.56
distasonis	succinicans	M	0.57
dolichum	acidifaciens	C	0.52
dolichum	caccae	C	0.51
dolichum	diminuta	C	0.52
dolichum	distasonis	M	0.53
dolichum	faecis	M	0.55
dolichum	gordonii	M	0.53
dolichum	halophilus	C	0.56
dolichum	lenta	C	0.52
dolichum	lividum	C	0.53
dolichum	lwoffii	C	0.52
dolichum	mizutaii	C	0.51
dolichum	saccharolyticus	C	0.52
dolichum	shigelloides	M	0.52
dolichum	somerae	C	0.58
dolichum	uniformis	C	0.56
eggerthii	acidaminiphila	S	0.54
eggerthii	acidifaciens	S	0.69
eggerthii	algae	C	0.68
eggerthii	andersonii	S	0.64
eggerthii	butyricum	A	0.71
eggerthii	caccae	C	0.67
eggerthii	distasonis	C	0.78
eggerthii	dolichum	M	0.63
eggerthii	faecis	S	0.63
eggerthii	faecium	C	0.7
eggerthii	fragilis	C	0.62
eggerthii	furcosa	C	0.53
eggerthii	geothermalis	C	0.76
eggerthii	gnavus	A	0.68
eggerthii	gordonii	A	0.63
eggerthii	halophilus	A	0.66
eggerthii	lenta	A	0.61
eggerthii	lwoffii	C	0.69
eggerthii	mizutaii	S	0.64
eggerthii	morganii	S	0.61
eggerthii	muciniphila	M	0.51
eggerthii	ovatus	C	0.63
eggerthii	perfringens	A	0.62
eggerthii	pulmonis	S	0.54
eggerthii	rhizosphaerae	C	0.57
eggerthii	ruber	C	0.54
eggerthii	shigelloides	A	0.74
eggerthii	somerae	M	0.59
eggerthii	succinicans	S	0.72
eggerthii	uniformis	A	0.56
eggerthii	veronii	C	0.57
eggerthii	viridiflava	C	0.6
erythrinae	acidaminiphila	C	0.53
erythrinae	acidifaciens	A	0.52
erythrinae	algae	A	0.56
erythrinae	andersonii	S	0.58
erythrinae	butyricum	M	0.51
erythrinae	caccae	A	0.51
erythrinae	distasonis	A	0.64
erythrinae	faecium	A	0.51
erythrinae	geothermalis	A	0.59
erythrinae	halophilus	C	0.58
erythrinae	lenta	S	0.51
erythrinae	mizutaii	A	0.51
erythrinae	morganii	A	0.65
erythrinae	ovatus	M	0.52
erythrinae	perfringens	S	0.59
erythrinae	pulmonis	A	0.52
erythrinae	rhizosphaerae	A	0.53
erythrinae	shigelloides	A	0.56
erythrinae	somerae	A	0.53
erythrinae	succinicans	A	0.52
erythrinae	viridiflava	A	0.51
faecis	acidifaciens	M	0.51
faecis	perfringens	M	0.55
faecis	shigelloides	M	0.56
faecis	succinicans	C	0.52
faecium	acidaminiphila	C	0.61
faecium	acidifaciens	C	0.59
faecium	algae	C	0.6
faecium	andersonii	C	0.57
faecium	arboris	M	0.52
faecium	caccae	C	0.51
faecium	fascians	C	0.56
faecium	formicigenerans	C	0.51
faecium	furcosa	C	0.52
faecium	garvieae	M	0.53
faecium	geothermalis	C	0.58
faecium	gordonii	C	0.64
faecium	halophilus	C	0.58
faecium	lenta	C	0.57
faecium	lividum	C	0.63
faecium	lwoffii	C	0.57
faecium	mizutaii	C	0.63
faecium	morganii	M	0.57
faecium	pulmonis	M	0.51
faecium	rhizosphaerae	C	0.7
faecium	ruber	C	0.62
faecium	saccharolyticus	C	0.64
faecium	shigelloides	C	0.58
faecium	succinicans	C	0.64
faecium	thermoamylovorans	C	0.6
faecium	uniformis	C	0.51
faecium	veronii	C	0.56
faecium	viridiflava	M	0.57
fascians	acidaminiphila	C	0.68
fascians	acidifaciens	S	0.61
fascians	algae	M	0.72
fascians	andersonii	C	0.68
fascians	butyricum	S	0.53
fascians	caccae	C	0.57
fascians	diminuta	C	0.65
fascians	distasonis	S	0.55
fascians	dolichum	M	0.54
fascians	faecis	A	0.65
fascians	faecium	C	0.67
fascians	furcosa	M	0.63
fascians	geothermalis	C	0.74
fascians	gordonii	S	0.54
fascians	halophilus	S	0.67
fascians	lenta	A	0.56
fascians	lividum	C	0.65
fascians	lwoffii	M	0.64
fascians	mizutaii	C	0.76
fascians	perfringens	C	0.57
fascians	pulmonis	M	0.56
fascians	rhizosphaerae	C	0.8
fascians	ruber	C	0.65
fascians	saccharolyticum	C	0.6
fascians	saccharolyticus	C	0.59
fascians	shigelloides	C	0.74
fascians	somerae	C	0.51
fascians	succinicans	C	0.64
fascians	thermoamylovorans	C	0.63
fascians	uniformis	C	0.52
flexus	thermoamylovorans	S	0.51
formicigenerans	acidaminiphila	C	0.6
formicigenerans	acidifaciens	S	0.58
formicigenerans	algae	C	0.62
formicigenerans	andersonii	C	0.61
formicigenerans	butyricum	C	0.63
formicigenerans	caccae	A	0.58
formicigenerans	diminuta	S	0.55
formicigenerans	distasonis	S	0.66
formicigenerans	faecis	S	0.58
formicigenerans	faecium	C	0.66
formicigenerans	fascians	S	0.57
formicigenerans	fragilis	A	0.51
formicigenerans	furcosa	C	0.56
formicigenerans	geothermalis	C	0.64
formicigenerans	gnavus	A	0.57
formicigenerans	halophilus	S	0.63
formicigenerans	lenta	A	0.56
formicigenerans	lividum	S	0.59
formicigenerans	lwoffii	M	0.69
formicigenerans	mizutaii	S	0.65
formicigenerans	morganii	A	0.52
formicigenerans	ovatus	S	0.55
formicigenerans	perfringens	S	0.66
formicigenerans	pulmonis	A	0.55
formicigenerans	rhizosphaerae	C	0.64
formicigenerans	ruber	S	0.54
formicigenerans	saccharolyticum	S	0.59
formicigenerans	shigelloides	S	0.71
formicigenerans	somerae	M	0.56
formicigenerans	succinicans	S	0.65
formicigenerans	thermoamylovorans	C	0.52
formicigenerans	veronii	A	0.59
formicigenerans	viridiflava	A	0.51
fragi	acidifaciens	A	0.51
fragi	algae	S	0.6
fragi	andersonii	S	0.51
fragi	butyricum	A	0.56
fragi	dolichum	A	0.52
fragi	faecis	S	0.63
fragi	faecium	C	0.54
fragi	fragilis	A	0.52
fragi	furcosa	S	0.52
fragi	geothermalis	S	0.61
fragi	gnavus	A	0.57
fragi	gordonii	C	0.57
fragi	halophilus	S	0.54
fragi	lividum	S	0.58
fragi	lwoffii	S	0.54
fragi	mizutaii	S	0.54
fragi	perfringens	A	0.51
fragi	rhizosphaerae	S	0.62
fragi	ruber	S	0.53
fragi	saccharolyticus	S	0.57
fragi	shigelloides	A	0.69
fragi	somerae	M	0.51
fragi	succinicans	S	0.56
fragi	thermoamylovorans	S	0.53
fragi	uniformis	A	0.59
fragi	veronii	S	0.68
fragi	viridiflava	S	0.6
fragilis	algae	C	0.51
fragilis	butyricum	M	0.53
fragilis	caccae	C	0.52
fragilis	distasonis	C	0.58
fragilis	formicigenerans	M	0.51
fragilis	halophilus	C	0.51
fragilis	lenta	C	0.64
fragilis	lividum	C	0.53
fragilis	lwoffii	C	0.57
fragilis	rhizosphaerae	C	0.53
fragilis	schaedleri	M	0.52
fragilis	somerae	M	0.59
freundii	acidifaciens	S	0.61
freundii	algae	C	0.55
freundii	andersonii	S	0.56
freundii	butyricum	C	0.63
freundii	caccae	A	0.55
freundii	distasonis	A	0.53
freundii	faecis	S	0.63
freundii	faecium	S	0.6
freundii	geothermalis	A	0.53
freundii	gnavus	S	0.63
freundii	gordonii	M	0.66
freundii	halophilus	S	0.6
freundii	lenta	M	0.54
freundii	lwoffii	A	0.6
freundii	mizutaii	S	0.55
freundii	ovatus	A	0.59
freundii	perfringens	A	0.61
freundii	shigelloides	S	0.69
freundii	somerae	S	0.51
freundii	succinicans	C	0.54
freundii	uniformis	S	0.59
freundii	viridiflava	C	0.51
furcosa	acidaminiphila	M	0.57
furcosa	algae	C	0.62
furcosa	andersonii	M	0.58
furcosa	butyricum	M	0.56
furcosa	caccae	C	0.65
furcosa	distasonis	C	0.56
furcosa	dolichum	M	0.53
furcosa	faecis	S	0.62
furcosa	faecium	C	0.57
furcosa	fascians	M	0.52
furcosa	geothermalis	C	0.56
furcosa	gnavus	C	0.54
furcosa	halophilus	C	0.58
furcosa	lenta	C	0.52
furcosa	lividum	S	0.54
furcosa	lwoffii	C	0.56
furcosa	muciniphila	M	0.53
furcosa	pulmonis	S	0.56
furcosa	ruber	C	0.52
furcosa	saccharolyticum	S	0.56
furcosa	shigelloides	M	0.58
furcosa	somerae	M	0.62
furcosa	succinicans	M	0.55
furcosa	thermoamylovorans	M	0.63
furcosa	veronii	C	0.56
furcosa	viridiflava	C	0.57
garvieae	acidaminiphila	A	0.68
garvieae	acidifaciens	M	0.7
garvieae	aerodenitrificans	C	0.53
garvieae	algae	A	0.81
garvieae	andersonii	C	0.68
garvieae	arboris	A	0.52
garvieae	butyricum	C	0.67
garvieae	caccae	M	0.64
garvieae	diminuta	A	0.54
garvieae	distasonis	M	0.67
garvieae	faecis	S	0.62
garvieae	faecium	M	0.69
garvieae	fascians	A	0.64
garvieae	fragilis	M	0.6
garvieae	furcosa	M	0.58
garvieae	geothermalis	M	0.71
garvieae	gnavus	M	0.63
garvieae	gordonii	M	0.52
garvieae	halophilus	M	0.75
garvieae	lenta	A	0.56
garvieae	lividum	A	0.69
garvieae	lwoffii	M	0.69
garvieae	mizutaii	C	0.65
garvieae	morganii	C	0.64
garvieae	ovatus	M	0.62
garvieae	pulmonis	C	0.59
garvieae	rhizosphaerae	M	0.77
garvieae	ruber	M	0.63
garvieae	saccharolyticum	A	0.75
garvieae	saccharolyticus	A	0.76
garvieae	schaedleri	M	0.56
garvieae	shigelloides	C	0.86
garvieae	somerae	C	0.51
garvieae	succinicans	A	0.64
garvieae	thermoamylovorans	C	0.66
garvieae	uniformis	C	0.67
garvieae	veronii	M	0.66
garvieae	viridiflava	A	0.6
geothermalis	acidaminiphila	C	0.58
geothermalis	acidifaciens	M	0.57
geothermalis	algae	C	0.68
geothermalis	andersonii	C	0.64
geothermalis	distasonis	C	0.52
geothermalis	faecis	S	0.63
geothermalis	faecium	C	0.59
geothermalis	fascians	C	0.52
geothermalis	furcosa	C	0.52
geothermalis	garvieae	M	0.58
geothermalis	gnavus	M	0.58
geothermalis	gordonii	C	0.51
geothermalis	halophilus	C	0.75
geothermalis	lividum	C	0.61
geothermalis	lwoffii	C	0.54
geothermalis	mizutaii	M	0.54
geothermalis	morganii	C	0.67
geothermalis	ovatus	C	0.6
geothermalis	pulmonis	M	0.52
geothermalis	rhizosphaerae	C	0.53
geothermalis	ruber	C	0.56
geothermalis	saccharolyticum	C	0.68
geothermalis	saccharolyticus	C	0.55
geothermalis	shigelloides	M	0.57
geothermalis	somerae	M	0.51
geothermalis	succinicans	C	0.62
geothermalis	thermoamylovorans	C	0.63
geothermalis	veronii	M	0.57
geothermalis	viridiflava	C	0.51
gnavus	acidifaciens	M	0.62
gnavus	algae	M	0.57
gnavus	aureum	M	0.54
gnavus	caccae	C	0.57
gnavus	conglomeratum	C	0.52
gnavus	diminuta	C	0.62
gnavus	distasonis	M	0.55
gnavus	faecis	M	0.52
gnavus	fragilis	C	0.51
gnavus	garvieae	M	0.51
gnavus	geothermalis	M	0.59
gnavus	gordonii	M	0.63
gnavus	marcescens	C	0.53
gnavus	mizutaii	C	0.54
gnavus	ovatus	C	0.57
gnavus	pulmonis	C	0.59
gnavus	ruber	M	0.58
gnavus	saccharolyticum	M	0.53
gnavus	schaedleri	C	0.52
gnavus	shigelloides	M	0.57
gnavus	uniformis	C	0.53
gnavus	viridiflava	M	0.51
gordonii	acidifaciens	M	0.52
gordonii	butyricum	M	0.54
gordonii	conglomeratum	M	0.54
gordonii	diminuta	M	0.6
gordonii	dolichum	M	0.51
gordonii	faecium	C	0.64
gordonii	geothermalis	C	0.51
gordonii	gnavus	M	0.62
gordonii	halophilus	M	0.52
gordonii	lenta	C	0.51
gordonii	lwoffii	C	0.59
gordonii	marcescens	C	0.51
gordonii	perfringens	C	0.56
gordonii	rhizosphaerae	C	0.54
gordonii	ruber	M	0.51
gordonii	shigelloides	M	0.53
gordonii	veronii	C	0.51
gordonii	viridiflava	C	0.55
halophilus	acidaminiphila	C	0.59
halophilus	aerodenitrificans	C	0.51
halophilus	algae	M	0.68
halophilus	andersonii	C	0.63
halophilus	caccae	M	0.54
halophilus	distasonis	M	0.53
halophilus	dolichum	C	0.56
halophilus	faecis	A	0.61
halophilus	faecium	C	0.6
halophilus	fascians	M	0.53
halophilus	fragilis	C	0.52
halophilus	furcosa	C	0.55
halophilus	garvieae	M	0.56
halophilus	geothermalis	C	0.78
halophilus	gordonii	M	0.53
halophilus	lenta	M	0.6
halophilus	lividum	C	0.7
halophilus	lwoffii	C	0.52
halophilus	mizutaii	C	0.59
halophilus	morganii	C	0.61
halophilus	ovatus	M	0.54
halophilus	saccharolyticum	C	0.67
halophilus	shigelloides	C	0.52
halophilus	somerae	M	0.57
halophilus	succinicans	C	0.59
halophilus	thermoamylovorans	C	0.66
halophilus	viridiflava	M	0.57
johnsonii	acidaminiphila	C	0.54
johnsonii	andersonii	S	0.59
johnsonii	distasonis	S	0.55
johnsonii	geothermalis	S	0.53
johnsonii	halophilus	S	0.52
johnsonii	lividum	S	0.53
johnsonii	morganii	M	0.57
johnsonii	rhizosphaerae	S	0.56
johnsonii	shigelloides	S	0.55
johnsonii	succinicans	S	0.51
johnsonii	thermoamylovorans	S	0.52
kestanbolensis	acidaminiphila	C	0.52
kestanbolensis	andersonii	S	0.59
kestanbolensis	distasonis	S	0.59
kestanbolensis	faecium	C	0.59
kestanbolensis	geothermalis	S	0.67
kestanbolensis	halophilus	S	0.67
kestanbolensis	lividum	S	0.55
kestanbolensis	mizutaii	S	0.62
kestanbolensis	morganii	M	0.58
kestanbolensis	ovatus	S	0.53
kestanbolensis	rhizosphaerae	S	0.57
kestanbolensis	saccharolyticum	S	0.51
kestanbolensis	shigelloides	S	0.58
kestanbolensis	succinicans	S	0.56
kestanbolensis	thermoamylovorans	S	0.61
lenta	acidifaciens	C	0.53
lenta	algae	M	0.6
lenta	andersonii	M	0.59
lenta	arboris	A	0.51
lenta	butyricum	M	0.56
lenta	caccae	C	0.6
lenta	dolichum	S	0.55
lenta	faecis	A	0.61
lenta	faecium	C	0.59
lenta	fragilis	C	0.61
lenta	furcosa	C	0.53
lenta	gnavus	C	0.51
lenta	gordonii	C	0.54
lenta	halophilus	M	0.61
lenta	lwoffii	C	0.66
lenta	mizutaii	C	0.51
lenta	morganii	M	0.54
lenta	perfringens	M	0.58
lenta	pulmonis	C	0.59
lenta	rhizosphaerae	M	0.63
lenta	ruber	M	0.6
lenta	saccharolyticum	M	0.52
lenta	shigelloides	M	0.56
lenta	somerae	C	0.51
lenta	succinicans	M	0.53
lenta	veronii	C	0.61
lenta	viridiflava	M	0.51
lividum	acidaminiphila	C	0.76
lividum	acidifaciens	M	0.57
lividum	algae	S	0.66
lividum	andersonii	C	0.8
lividum	aureum	C	0.51
lividum	butyricum	A	0.61
lividum	caccae	C	0.51
lividum	diminuta	C	0.54
lividum	distasonis	M	0.55
lividum	dolichum	C	0.54
lividum	faecis	S	0.61
lividum	faecium	C	0.69
lividum	fascians	C	0.62
lividum	fragilis	C	0.54
lividum	garvieae	M	0.53
lividum	geothermalis	C	0.73
lividum	gnavus	A	0.51
lividum	halophilus	C	0.74
lividum	mizutaii	C	0.62
lividum	morganii	M	0.6
lividum	ovatus	C	0.56
lividum	pulmonis	M	0.54
lividum	rhizosphaerae	C	0.66
lividum	ruber	C	0.61
lividum	saccharolyticum	C	0.66
lividum	saccharolyticus	C	0.64
lividum	schaedleri	C	0.53
lividum	shigelloides	C	0.69
lividum	somerae	M	0.57
lividum	succinicans	C	0.67
lividum	thermoamylovorans	C	0.66
lividum	uniformis	C	0.56
lwoffii	acidaminiphila	C	0.54
lwoffii	acidifaciens	M	0.56
lwoffii	agglomerans	M	0.58
lwoffii	algae	M	0.56
lwoffii	arboris	M	0.52
lwoffii	butyricum	M	0.63
lwoffii	conglomeratum	C	0.53
lwoffii	diminuta	C	0.52
lwoffii	distasonis	C	0.62
lwoffii	dolichum	C	0.52
lwoffii	faecis	M	0.54
lwoffii	faecium	C	0.57
lwoffii	fascians	M	0.54
lwoffii	formicigenerans	M	0.57
lwoffii	fragilis	C	0.58
lwoffii	furcosa	C	0.53
lwoffii	garvieae	M	0.57
lwoffii	geothermalis	C	0.51
lwoffii	gordonii	C	0.59
lwoffii	halophilus	C	0.51
lwoffii	lenta	C	0.62
lwoffii	meridiei	C	0.61
lwoffii	perfringens	M	0.52
lwoffii	pulmonis	M	0.52
lwoffii	rhizosphaerae	C	0.71
lwoffii	ruber	C	0.62
lwoffii	saccharolyticus	C	0.56
lwoffii	schaedleri	C	0.53
lwoffii	shigelloides	M	0.57
lwoffii	somerae	M	0.56
lwoffii	succinicans	C	0.54
lwoffii	veronii	C	0.51
marcescens	acidaminiphila	S	0.64
marcescens	acidifaciens	C	0.61
marcescens	algae	M	0.63
marcescens	andersonii	C	0.6
marcescens	butyricum	M	0.58
marcescens	caccae	C	0.57
marcescens	diminuta	C	0.59
marcescens	distasonis	M	0.68
marcescens	dolichum	C	0.58
marcescens	faecis	S	0.67
marcescens	faecium	C	0.63
marcescens	fragilis	C	0.55
marcescens	furcosa	A	0.56
marcescens	geothermalis	C	0.76
marcescens	gnavus	C	0.68
marcescens	gordonii	C	0.66
marcescens	halophilus	C	0.63
marcescens	lenta	C	0.52
marcescens	lividum	C	0.57
marcescens	lwoffii	C	0.61
marcescens	mizutaii	C	0.6
marcescens	ovatus	C	0.61
marcescens	perfringens	C	0.63
marcescens	pulmonis	S	0.6
marcescens	rhizosphaerae	C	0.62
marcescens	ruber	M	0.56
marcescens	shigelloides	A	0.7
marcescens	somerae	C	0.54
marcescens	succinicans	C	0.6
marcescens	thermoamylovorans	C	0.57
marcescens	uniformis	C	0.58
marcescens	veronii	M	0.63
marcescens	viridiflava	C	0.59
meridiei	acidaminiphila	S	0.61
meridiei	acidifaciens	C	0.56
meridiei	algae	A	0.57
meridiei	andersonii	C	0.59
meridiei	butyricum	C	0.57
meridiei	caccae	S	0.69
meridiei	distasonis	M	0.61
meridiei	dolichum	C	0.54
meridiei	faecis	A	0.55
meridiei	faecium	C	0.68
meridiei	fascians	S	0.51
meridiei	fragilis	C	0.56
meridiei	furcosa	C	0.53
meridiei	geothermalis	S	0.66
meridiei	gnavus	C	0.66
meridiei	gordonii	M	0.54
meridiei	halophilus	C	0.69
meridiei	lenta	A	0.52
meridiei	lividum	S	0.6
meridiei	lwoffii	A	0.76
meridiei	mizutaii	C	0.6
meridiei	morganii	M	0.51
meridiei	muciniphila	S	0.51
meridiei	ovatus	A	0.55
meridiei	perfringens	M	0.67
meridiei	pulmonis	M	0.56
meridiei	rhizosphaerae	S	0.66
meridiei	ruber	A	0.53
meridiei	saccharolyticum	S	0.58
meridiei	saccharolyticus	S	0.57
meridiei	shigelloides	C	0.68
meridiei	somerae	C	0.64
meridiei	succinicans	S	0.6
meridiei	thermoamylovorans	C	0.57
meridiei	veronii	A	0.53
meridiei	viridiflava	A	0.55
mizutaii	acidaminiphila	C	0.61
mizutaii	acidifaciens	M	0.53
mizutaii	algae	M	0.65
mizutaii	andersonii	C	0.64
mizutaii	butyricum	C	0.59
mizutaii	diminuta	C	0.57
mizutaii	dolichum	C	0.55
mizutaii	faecis	A	0.63
mizutaii	faecium	C	0.64
mizutaii	fascians	C	0.66
mizutaii	garvieae	C	0.53
mizutaii	geothermalis	A	0.57
mizutaii	gnavus	C	0.54
mizutaii	halophilus	C	0.57
mizutaii	lenta	C	0.53
mizutaii	lividum	C	0.59
mizutaii	morganii	M	0.59
mizutaii	ovatus	M	0.55
mizutaii	rhizosphaerae	C	0.73
mizutaii	ruber	C	0.64
mizutaii	saccharolyticum	C	0.55
mizutaii	saccharolyticus	C	0.65
mizutaii	shigelloides	C	0.69
mizutaii	succinicans	M	0.58
mizutaii	thermoamylovorans	C	0.65
morganii	acidifaciens	M	0.52
morganii	agglomerans	C	0.51
morganii	algae	C	0.6
morganii	andersonii	M	0.54
morganii	faecis	S	0.53
morganii	faecium	M	0.59
morganii	garvieae	C	0.59
morganii	geothermalis	C	0.65
morganii	halophilus	C	0.6
morganii	lividum	M	0.52
morganii	mizutaii	M	0.57
morganii	organophilum	C	0.53
morganii	ovatus	M	0.52
morganii	saccharolyticum	M	0.51
morganii	shigelloides	C	0.53
morganii	succinicans	M	0.58
morganii	thermoamylovorans	M	0.59
muciniphila	acidaminiphila	S	0.53
muciniphila	acidifaciens	C	0.54
muciniphila	algae	A	0.53
muciniphila	andersonii	C	0.56
muciniphila	aureum	A	0.61
muciniphila	caccae	C	0.51
muciniphila	distasonis	C	0.53
muciniphila	faecis	A	0.6
muciniphila	furcosa	M	0.55
muciniphila	lenta	C	0.51
muciniphila	ovatus	M	0.54
muciniphila	perfringens	A	0.52
muciniphila	rhizosphaerae	M	0.53
muciniphila	ruber	C	0.57
muciniphila	shigelloides	C	0.54
muciniphila	somerae	C	0.59
muciniphila	succinicans	C	0.54
muciniphila	viridiflava	C	0.53
nitroreducens	acidaminiphila	S	0.54
nitroreducens	acidifaciens	S	0.59
nitroreducens	algae	M	0.53
nitroreducens	andersonii	S	0.56
nitroreducens	distasonis	S	0.57
nitroreducens	dolichum	A	0.51
nitroreducens	faecium	S	0.71
nitroreducens	geothermalis	S	0.62
nitroreducens	gnavus	A	0.51
nitroreducens	gordonii	A	0.54
nitroreducens	halophilus	S	0.64
nitroreducens	lividum	S	0.53
nitroreducens	lwoffii	A	0.62
nitroreducens	mizutaii	S	0.68
nitroreducens	morganii	A	0.58
nitroreducens	perfringens	S	0.59
nitroreducens	rhizosphaerae	S	0.66
nitroreducens	saccharolyticus	S	0.59
nitroreducens	shigelloides	S	0.7
nitroreducens	somerae	M	0.51
nitroreducens	succinicans	S	0.68
nitroreducens	thermoamylovorans	S	0.52
nitroreducens	veronii	A	0.54
nitroreducens	viridiflava	A	0.59
organophilum	acidaminiphila	S	0.64
organophilum	acidifaciens	C	0.59
organophilum	algae	M	0.67
organophilum	andersonii	C	0.69
organophilum	butyricum	C	0.63
organophilum	diminuta	M	0.56
organophilum	distasonis	C	0.74
organophilum	faecis	A	0.67
organophilum	faecium	S	0.6
organophilum	fascians	S	0.58
organophilum	fragilis	M	0.53
organophilum	geothermalis	C	0.6
organophilum	gnavus	M	0.53
organophilum	halophilus	C	0.65
organophilum	lenta	M	0.59
organophilum	lividum	C	0.65
organophilum	lwoffii	M	0.58
organophilum	mizutaii	C	0.6
organophilum	morganii	C	0.64
organophilum	muciniphila	M	0.56
organophilum	ovatus	M	0.6
organophilum	perfringens	C	0.54
organophilum	pulmonis	A	0.53
organophilum	rhizosphaerae	S	0.68
organophilum	ruber	C	0.64
organophilum	saccharolyticum	M	0.59
organophilum	shigelloides	S	0.65
organophilum	succinicans	A	0.6
organophilum	thermoamylovorans	C	0.64
ovatus	acidifaciens	C	0.66
ovatus	algae	M	0.61
ovatus	andersonii	M	0.63
ovatus	caccae	C	0.52
ovatus	distasonis	C	0.51
ovatus	garvieae	M	0.54
ovatus	geothermalis	C	0.59
ovatus	gnavus	C	0.55
ovatus	halophilus	M	0.53
ovatus	lividum	C	0.53
ovatus	mizutaii	M	0.55
ovatus	morganii	M	0.52
ovatus	muciniphila	M	0.53
ovatus	peoriensis	C	0.51
ovatus	rhizosphaerae	M	0.53
ovatus	saccharolyticum	M	0.61
ovatus	schaedleri	M	0.52
ovatus	shigelloides	M	0.58
ovatus	succinicans	C	0.51
ovatus	thermoamylovorans	M	0.53
ovatus	uniformis	C	0.55
peoriensis	acidifaciens	C	0.54
peoriensis	andersonii	S	0.54
peoriensis	arboris	A	0.54
peoriensis	aureum	S	0.6
peoriensis	butyricum	M	0.58
peoriensis	caccae	C	0.59
peoriensis	conglomeratum	S	0.51
peoriensis	distasonis	C	0.65
peoriensis	dolichum	S	0.55
peoriensis	faecis	A	0.7
peoriensis	faecium	M	0.57
peoriensis	furcosa	A	0.55
peoriensis	geothermalis	S	0.65
peoriensis	halophilus	M	0.62
peoriensis	lenta	A	0.58
peoriensis	lividum	S	0.58
peoriensis	lwoffii	C	0.55
peoriensis	mizutaii	S	0.54
peoriensis	morganii	S	0.64
peoriensis	ovatus	C	0.59
peoriensis	perfringens	M	0.61
peoriensis	rhizosphaerae	M	0.53
peoriensis	ruber	S	0.51
peoriensis	saccharolyticum	S	0.53
peoriensis	saccharolyticus	S	0.62
peoriensis	shigelloides	S	0.64
peoriensis	somerae	C	0.65
peoriensis	succinicans	A	0.64
peoriensis	uniformis	S	0.59
peoriensis	veronii	C	0.58
perfringens	acidifaciens	C	0.52
perfringens	caccae	M	0.55
perfringens	gordonii	C	0.57
perfringens	lenta	M	0.54
perfringens	lwoffii	M	0.52
perfringens	shigelloides	S	0.53
perfringens	somerae	M	0.57
perfringens	succinicans	M	0.51
perfringens	uniformis	C	0.57
perfringens	viridiflava	M	0.61
prausnitzii	algae	C	0.51
prausnitzii	andersonii	M	0.6
prausnitzii	distasonis	C	0.51
prausnitzii	dolichum	A	0.52
prausnitzii	faecium	M	0.54
prausnitzii	fragilis	C	0.54
prausnitzii	geothermalis	A	0.55
prausnitzii	gnavus	A	0.6
prausnitzii	gordonii	M	0.51
prausnitzii	halophilus	M	0.58
prausnitzii	lwoffii	C	0.53
prausnitzii	mizutaii	M	0.51
prausnitzii	morganii	M	0.51
prausnitzii	perfringens	M	0.53
prausnitzii	shigelloides	A	0.63
prausnitzii	somerae	M	0.52
prausnitzii	succinicans	A	0.62
prausnitzii	viridiflava	C	0.57
pulmonis	acidaminiphila	M	0.59
pulmonis	acidifaciens	C	0.54
pulmonis	algae	M	0.52
pulmonis	andersonii	M	0.6
pulmonis	arboris	M	0.53
pulmonis	butyricum	C	0.53
pulmonis	caccae	C	0.57
pulmonis	diminuta	M	0.6
pulmonis	distasonis	S	0.57
pulmonis	faecis	S	0.57
pulmonis	faecium	M	0.55
pulmonis	fascians	M	0.53
pulmonis	furcosa	C	0.53
pulmonis	garvieae	C	0.54
pulmonis	geothermalis	M	0.54
pulmonis	gnavus	C	0.59
pulmonis	halophilus	M	0.55
pulmonis	lenta	C	0.59
pulmonis	lividum	M	0.57
pulmonis	lwoffii	M	0.54
pulmonis	rhizosphaerae	M	0.68
pulmonis	ruber	M	0.52
pulmonis	saccharolyticum	M	0.52
pulmonis	saccharolyticus	M	0.58
pulmonis	shigelloides	C	0.54
pulmonis	thermoamylovorans	M	0.53
pulmonis	uniformis	C	0.54
pulmonis	veronii	A	0.68
pulmonis	viridiflava	M	0.65
quercicolus	acidifaciens	S	0.56
quercicolus	andersonii	S	0.54
quercicolus	butyricum	C	0.51
quercicolus	caccae	A	0.53
quercicolus	distasonis	A	0.57
quercicolus	dolichum	A	0.54
quercicolus	fragilis	M	0.51
quercicolus	geothermalis	A	0.55
quercicolus	gnavus	S	0.59
quercicolus	gordonii	S	0.52
quercicolus	lwoffii	A	0.57
quercicolus	mizutaii	S	0.54
quercicolus	perfringens	A	0.66
quercicolus	shigelloides	S	0.63
quercicolus	somerae	S	0.55
quercicolus	succinicans	A	0.6
quercicolus	uniformis	S	0.53
quercicolus	viridiflava	A	0.56
rhizosphaerae	acidaminiphila	C	0.67
rhizosphaerae	acidifaciens	M	0.6
rhizosphaerae	algae	S	0.65
rhizosphaerae	andersonii	C	0.6
rhizosphaerae	butyricum	A	0.54
rhizosphaerae	caccae	M	0.57
rhizosphaerae	diminuta	C	0.55
rhizosphaerae	distasonis	C	0.6
rhizosphaerae	faecis	S	0.56
rhizosphaerae	faecium	C	0.72
rhizosphaerae	fascians	C	0.64
rhizosphaerae	fragilis	C	0.53
rhizosphaerae	furcosa	A	0.51
rhizosphaerae	geothermalis	C	0.54
rhizosphaerae	gordonii	C	0.56
rhizosphaerae	halophilus	C	0.53
rhizosphaerae	lenta	M	0.62
rhizosphaerae	lividum	C	0.64
rhizosphaerae	lwoffii	C	0.71
rhizosphaerae	mizutaii	C	0.72
rhizosphaerae	morganii	M	0.53
rhizosphaerae	ovatus	S	0.55
rhizosphaerae	pulmonis	M	0.62
rhizosphaerae	ruber	C	0.67
rhizosphaerae	saccharolyticus	C	0.58
rhizosphaerae	shigelloides	C	0.65
rhizosphaerae	succinicans	C	0.67
rhizosphaerae	thermoamylovorans	C	0.55
rhizosphaerae	veronii	M	0.53
rhizosphaerae	viridiflava	C	0.58
ruber	acidaminiphila	C	0.66
ruber	acidifaciens	M	0.63
ruber	algae	C	0.67
ruber	andersonii	C	0.57
ruber	arboris	C	0.58
ruber	butyricum	M	0.65
ruber	caccae	C	0.61
ruber	diminuta	M	0.61
ruber	distasonis	C	0.66
ruber	dolichum	M	0.55
ruber	faecis	S	0.72
ruber	faecium	C	0.64
ruber	fascians	C	0.64
ruber	fragilis	C	0.51
ruber	furcosa	C	0.57
ruber	geothermalis	C	0.65
ruber	gnavus	M	0.58
ruber	gordonii	M	0.54
ruber	halophilus	C	0.54
ruber	lenta	M	0.64
ruber	lividum	C	0.66
ruber	lwoffii	C	0.65
ruber	mizutaii	C	0.65
ruber	morganii	M	0.52
ruber	muciniphila	C	0.55
ruber	organophilum	C	0.59
ruber	perfringens	M	0.56
ruber	pulmonis	M	0.54
ruber	rhizosphaerae	C	0.7
ruber	saccharolyticum	C	0.63
ruber	saccharolyticus	C	0.65
ruber	schaedleri	A	0.57
ruber	shigelloides	M	0.65
ruber	somerae	M	0.52
ruber	thermoamylovorans	C	0.56
ruber	viridiflava	C	0.54
rubidaea	acidifaciens	S	0.54
rubidaea	andersonii	S	0.63
rubidaea	caccae	A	0.51
rubidaea	distasonis	A	0.66
rubidaea	dolichum	A	0.57
rubidaea	faecis	S	0.53
rubidaea	faecium	C	0.61
rubidaea	fragilis	M	0.52
rubidaea	geothermalis	S	0.64
rubidaea	gnavus	S	0.63
rubidaea	gordonii	S	0.55
rubidaea	halophilus	S	0.57
rubidaea	lenta	A	0.56
rubidaea	mizutaii	S	0.6
rubidaea	morganii	C	0.55
rubidaea	perfringens	A	0.62
rubidaea	pulmonis	C	0.53
rubidaea	shigelloides	S	0.69
rubidaea	somerae	M	0.53
rubidaea	succinicans	S	0.62
rubidaea	veronii	A	0.65
rubidaea	viridiflava	C	0.6
saccharolyticum	acidaminiphila	C	0.56
saccharolyticum	acidifaciens	A	0.62
saccharolyticum	algae	C	0.71
saccharolyticum	andersonii	C	0.7
saccharolyticum	butyricum	S	0.59
saccharolyticum	caccae	M	0.58
saccharolyticum	distasonis	S	0.59
saccharolyticum	faecis	S	0.64
saccharolyticum	faecium	C	0.51
saccharolyticum	fascians	C	0.56
saccharolyticum	furcosa	C	0.51
saccharolyticum	garvieae	C	0.52
saccharolyticum	geothermalis	C	0.78
saccharolyticum	gnavus	M	0.55
saccharolyticum	halophilus	S	0.75
saccharolyticum	lenta	M	0.54
saccharolyticum	lividum	C	0.66
saccharolyticum	mizutaii	C	0.6
saccharolyticum	morganii	M	0.62
saccharolyticum	ovatus	S	0.63
saccharolyticum	pulmonis	M	0.53
saccharolyticum	rhizosphaerae	C	0.52
saccharolyticum	ruber	C	0.59
saccharolyticum	saccharolyticus	C	0.56
saccharolyticum	shigelloides	C	0.64
saccharolyticum	somerae	M	0.53
saccharolyticum	thermoamylovorans	C	0.62
saccharolyticum	veronii	C	0.52
saccharolyticus	acidaminiphila	C	0.63
saccharolyticus	algae	S	0.55
saccharolyticus	andersonii	C	0.6
saccharolyticus	caccae	M	0.52
saccharolyticus	diminuta	C	0.53
saccharolyticus	dolichum	C	0.52
saccharolyticus	faecis	S	0.63
saccharolyticus	faecium	C	0.63
saccharolyticus	fascians	C	0.58
saccharolyticus	geothermalis	C	0.64
saccharolyticus	gnavus	M	0.51
saccharolyticus	halophilus	C	0.61
saccharolyticus	lividum	C	0.71
saccharolyticus	lwoffii	C	0.59
saccharolyticus	mizutaii	C	0.64
saccharolyticus	morganii	M	0.6
saccharolyticus	perfringens	M	0.52
saccharolyticus	pulmonis	M	0.53
saccharolyticus	rhizosphaerae	C	0.61
saccharolyticus	ruber	C	0.57
saccharolyticus	saccharolyticum	C	0.6
saccharolyticus	schaedleri	C	0.57
saccharolyticus	shigelloides	C	0.69
saccharolyticus	somerae	M	0.51
saccharolyticus	succinicans	C	0.65
saccharolyticus	thermoamylovorans	C	0.58
saccharolyticus	uniformis	C	0.52
saccharolyticus	viridiflava	A	0.51
schaedleri	acidaminiphila	C	0.69
schaedleri	acidifaciens	M	0.53
schaedleri	algae	C	0.6
schaedleri	andersonii	C	0.69
schaedleri	butyricum	A	0.56
schaedleri	caccae	C	0.56
schaedleri	diminuta	C	0.58
schaedleri	distasonis	A	0.58
schaedleri	faecis	S	0.68
schaedleri	faecium	C	0.63
schaedleri	fascians	C	0.53
schaedleri	fragilis	M	0.58
schaedleri	furcosa	C	0.59
schaedleri	geothermalis	S	0.69
schaedleri	gnavus	C	0.59
schaedleri	gordonii	C	0.56
schaedleri	halophilus	C	0.66
schaedleri	lenta	C	0.6
schaedleri	lividum	C	0.57
schaedleri	lwoffii	C	0.61
schaedleri	mizutaii	C	0.68
schaedleri	ovatus	M	0.55
schaedleri	perfringens	S	0.59
schaedleri	rhizosphaerae	C	0.71
schaedleri	ruber	S	0.59
schaedleri	saccharolyticum	C	0.59
schaedleri	saccharolyticus	C	0.64
schaedleri	shigelloides	M	0.68
schaedleri	somerae	M	0.55
schaedleri	succinicans	C	0.64
schaedleri	thermoamylovorans	C	0.61
schaedleri	uniformis	M	0.51
shigelloides	acidifaciens	M	0.58
shigelloides	algae	M	0.59
shigelloides	andersonii	C	0.56
shigelloides	butyricum	C	0.58
shigelloides	diminuta	C	0.52
shigelloides	dolichum	M	0.51
shigelloides	faecis	M	0.51
shigelloides	faecium	C	0.57
shigelloides	fascians	C	0.56
shigelloides	garvieae	C	0.61
shigelloides	geothermalis	M	0.57
shigelloides	gnavus	M	0.55
shigelloides	gordonii	M	0.53
shigelloides	halophilus	C	0.51
shigelloides	lividum	C	0.65
shigelloides	lwoffii	M	0.56
shigelloides	mizutaii	C	0.67
shigelloides	morganii	C	0.53
shigelloides	ovatus	M	0.59
shigelloides	perfringens	M	0.51
shigelloides	pulmonis	C	0.51
shigelloides	rhizosphaerae	C	0.58
shigelloides	ruber	M	0.59
shigelloides	saccharolyticum	C	0.55
shigelloides	saccharolyticus	C	0.59
shigelloides	thermoamylovorans	C	0.63
shigelloides	uniformis	C	0.59
shigelloides	veronii	M	0.52
somerae	andersonii	M	0.57
somerae	arboris	M	0.56
somerae	butyricum	C	0.62
somerae	caccae	M	0.55
somerae	conglomeratum	C	0.55
somerae	distasonis	M	0.55
somerae	dolichum	C	0.58
somerae	fragilis	M	0.59
somerae	furcosa	M	0.6
somerae	halophilus	M	0.56
somerae	lividum	M	0.55
somerae	lwoffii	M	0.56
somerae	muciniphila	C	0.58
somerae	peoriensis	C	0.56
somerae	perfringens	M	0.57
somerae	succinicans	C	0.53
somerae	uniformis	C	0.51
somerae	veronii	M	0.54
succinicans	acidaminiphila	C	0.58
succinicans	acidifaciens	C	0.53
succinicans	algae	C	0.54
succinicans	conglomeratum	C	0.51
succinicans	distasonis	M	0.55
succinicans	faecis	S	0.51
succinicans	faecium	C	0.64
succinicans	fascians	C	0.56
succinicans	furcosa	M	0.53
succinicans	geothermalis	C	0.62
succinicans	halophilus	C	0.58
succinicans	lividum	C	0.62
succinicans	lwoffii	C	0.54
succinicans	mizutaii	M	0.57
succinicans	morganii	M	0.58
succinicans	muciniphila	C	0.51
succinicans	ovatus	C	0.51
succinicans	peoriensis	M	0.54
succinicans	perfringens	M	0.51
succinicans	rhizosphaerae	C	0.65
succinicans	saccharolyticus	C	0.64
succinicans	somerae	C	0.54
succinicans	thermoamylovorans	C	0.6
succinicans	viridiflava	M	0.56
terrenum	acidaminiphila	C	0.54
terrenum	andersonii	C	0.54
terrenum	faecium	C	0.54
terrenum	geothermalis	C	0.56
terrenum	halophilus	S	0.56
terrenum	lividum	C	0.53
terrenum	mizutaii	C	0.59
terrenum	rhizosphaerae	C	0.58
terrenum	saccharolyticus	C	0.56
terrenum	shigelloides	S	0.51
terrenum	succinicans	C	0.52
terrenum	thermoamylovorans	C	0.53
thermoamylovorans	acidaminiphila	C	0.7
thermoamylovorans	acidifaciens	M	0.54
thermoamylovorans	algae	M	0.69
thermoamylovorans	andersonii	C	0.7
thermoamylovorans	butyricum	C	0.52
thermoamylovorans	caccae	C	0.58
thermoamylovorans	diminuta	C	0.52
thermoamylovorans	distasonis	M	0.54
thermoamylovorans	faecis	A	0.63
thermoamylovorans	faecium	C	0.63
thermoamylovorans	fascians	C	0.63
thermoamylovorans	furcosa	M	0.56
thermoamylovorans	geothermalis	C	0.73
thermoamylovorans	gnavus	C	0.52
thermoamylovorans	halophilus	C	0.71
thermoamylovorans	lenta	M	0.51
thermoamylovorans	lividum	C	0.71
thermoamylovorans	lwoffii	M	0.53
thermoamylovorans	mizutaii	C	0.69
thermoamylovorans	morganii	M	0.66
thermoamylovorans	ovatus	M	0.54
thermoamylovorans	rhizosphaerae	C	0.62
thermoamylovorans	ruber	C	0.52
thermoamylovorans	saccharolyticum	C	0.67
thermoamylovorans	saccharolyticus	C	0.57
thermoamylovorans	schaedleri	C	0.55
thermoamylovorans	shigelloides	C	0.68
thermoamylovorans	succinicans	C	0.62
thermoamylovorans	uniformis	C	0.56
thermoamylovorans	viridiflava	M	0.55
uniformis	acidifaciens	M	0.58
uniformis	caccae	C	0.57
uniformis	dolichum	C	0.56
uniformis	faecis	C	0.53
uniformis	faecium	C	0.52
uniformis	gnavus	C	0.54
uniformis	lividum	C	0.57
uniformis	morganii	M	0.51
uniformis	ovatus	C	0.56
uniformis	perfringens	C	0.56
uniformis	pulmonis	C	0.55
uniformis	ruber	M	0.52
uniformis	saccharolyticus	C	0.51
uniformis	shigelloides	C	0.61
uniformis	somerae	C	0.52
uniformis	thermoamylovorans	C	0.56
uniformis	veronii	C	0.59
uniformis	viridiflava	C	0.6
veronii	algae	M	0.53
veronii	butyricum	M	0.56
veronii	caccae	C	0.51
veronii	faecis	S	0.52
veronii	faecium	C	0.58
veronii	furcosa	C	0.52
veronii	geothermalis	M	0.57
veronii	lenta	C	0.56
veronii	lwoffii	C	0.51
veronii	pulmonis	C	0.63
veronii	rhizosphaerae	M	0.53
veronii	saccharolyticum	C	0.53
veronii	shigelloides	M	0.53
veronii	somerae	M	0.54
veronii	uniformis	C	0.62
veronii	viridiflava	M	0.63
viridiflava	acidaminiphila	M	0.52
viridiflava	acidifaciens	M	0.55
viridiflava	algae	M	0.56
viridiflava	andersonii	C	0.54
viridiflava	butyricum	C	0.57
viridiflava	faecis	S	0.54
viridiflava	faecium	M	0.56
viridiflava	furcosa	C	0.53
viridiflava	geothermalis	C	0.51
viridiflava	gordonii	C	0.55
viridiflava	halophilus	M	0.57
viridiflava	muciniphila	C	0.52
viridiflava	perfringens	M	0.6
viridiflava	pulmonis	M	0.63
viridiflava	rhizosphaerae	C	0.58
viridiflava	shigelloides	C	0.51
viridiflava	succinicans	M	0.56
viridiflava	thermoamylovorans	M	0.54
viridiflava	uniformis	C	0.59
viridiflava	veronii	M	0.63
