# Supplementary material for: Inferring Microbial Interactions in the Gut of the Hong Kong Whipping Frog (Polypedates megacephalus) and a Validation Using Probiotics
Source: Front Microbiol. 2017 Mar 30;8:525. doi: 10.3389/fmicb.2017.00525 (PMC5371668; doi:10.3389/fmicb.2017.00525)
Supplement: Supplementary Table 6 — Fold change of the inferred relationships with Lactococcus, Corynebacterium, and Bacillus. Commensalism is represented by O, amensalism by A, mutualism by M, and competition by C. Fold changes are expressed as mean values ± SD. NA, data insufficient for test. [file Table6.XLSX]

## Sheet: Sheet1
Fold change of the inferred relations with Lactococcus
G1				G2				G3				G4
Genera	Inferred relations	Fold change		Genera	Inferred relations	Fold change		Genera	Inferred relations	Fold change		Genera	Inferred relations	Fold change
AF12	M	14.43±7.34		AF12	M	13.43±6.33		AF12	M	21.26±18.51		AF12	M	2.57±1.46
Achromobacter	C	21.81±16.33		Achromobacter	C	0.46±0.25		Achromobacter	C	4.96±2.79		Achromobacter	C	0.35±0.17
Acinetobacter	M	0.23±0.12		Acinetobacter	M	0.05±0.01		Acinetobacter	M	0.93±0.3		Acinetobacter	M	1.01±0.58
Actinomyces	C	NA		Actinomyces	C	NA		Actinomyces	C	NA		Actinomyces	C	NA
Agrobacterium	M	128.97±104.46		Agrobacterium	M	2.16±1.07		Agrobacterium	M	19.97±17.28		Agrobacterium	M	0.9±0.62
Akkermansia	M	16.04±11.25		Akkermansia	M	59.11±35.74		Akkermansia	M	25.91±17.82		Akkermansia	M	23.56±10.86
Anaerorhabdus	M	4.37±2.18		Anaerorhabdus	M	0.9±0.39		Anaerorhabdus	M	2.92±2.1		Anaerorhabdus	M	1.99±1.33
Anaerotruncus	M	0.3±0.08		Anaerotruncus	M	0.99±0.16		Anaerotruncus	M	0.97±0.28		Anaerotruncus	M	1.21±0.2
Arthrobacter	C	4.73±1.85		Arthrobacter	C	1.72±0.65		Arthrobacter	C	6.05±2.22		Arthrobacter	C	7.06±1.46
Bacillus	C	NA		Bacillus	C	NA		Bacillus	C	0.59±0.49		Bacillus	C	0.09±0.04
Bacteroides	C	0.85±0.24		Bacteroides	C	1.26±0.31		Bacteroides	C	2.12±0.45		Bacteroides	C	1.42±0.32
Bilophila	M	13.13±7.96		Bilophila	M	8.92±3.48		Bilophila	M	9.21±5		Bilophila	M	11.24±6.48
Blautia	M	NA		Blautia	M	NA		Blautia	M	NA		Blautia	M	1.12±0.05
Brachyspira	C	107.75±62.85		Brachyspira	C	3.28±1.83		Brachyspira	C	2.8±1.36		Brachyspira	C	3.29±1.84
Brevibacterium	C	NA		Brevibacterium	C	NA		Brevibacterium	C	NA		Brevibacterium	C	NA
Cetobacterium	C	0.43±0.32		Cetobacterium	C	9.88±7.5		Cetobacterium	C	35.74±33.92		Cetobacterium	C	47.72±36.59
Chryseobacterium	C	NA		Chryseobacterium	C	NA		Chryseobacterium	C	NA		Chryseobacterium	C	NA
Citrobacter	C	3.98±1.15		Citrobacter	C	0.59±0.11		Citrobacter	C	1.29±0.37		Citrobacter	C	1.52±0.33
Clostridium	A	6.78±5.7		Clostridium	A	2.48±1.52		Clostridium	A	2±0.86		Clostridium	A	1.18±0.49
Coprococcus	C	3.27±1		Coprococcus	C	1.56±0.35		Coprococcus	C	1.03±0.2		Coprococcus	C	5.43±2.3
Corynebacterium	M	NA		Corynebacterium	M	160.51±58.54		Corynebacterium	M	NA		Corynebacterium	M	95.99±9.57
Dehalobacterium	M	1.08±0.54		Dehalobacterium	M	12.1±4.72		Dehalobacterium	M	13.19±8.94		Dehalobacterium	M	14.33±6.39
Desulfovibrio	M	3.35±1.65		Desulfovibrio	M	2.36±0.76		Desulfovibrio	M	1.97±0.78		Desulfovibrio	M	2.54±0.86
Devosia	C	4.59±3.85		Devosia	C	0.73±0.61		Devosia	C	0.34±0.28		Devosia	C	NA
Dorea	M	5.59±2.11		Dorea	M	1.7±0.22		Dorea	M	2.71±0.58		Dorea	M	3.94±0.33
Dysgonomonas	C	NA		Dysgonomonas	C	NA		Dysgonomonas	C	NA		Dysgonomonas	C	NA
Enterococcus	C	0.32±0.08		Enterococcus	C	0.17±0.04		Enterococcus	C	1.99±0.56		Enterococcus	C	0.76±0.22
Erwinia	C	4.04±1.19		Erwinia	C	0.34±0.07		Erwinia	C	0.89±0.23		Erwinia	C	0.7±0.22
Erysipelothrix	C	0.02±0.01		Erysipelothrix	C	NA		Erysipelothrix	C	12.09±12.08		Erysipelothrix	C	NA
Eubacterium	M	51.79±24.96		Eubacterium	M	6.49±2.08		Eubacterium	M	15.8±5.48		Eubacterium	M	24.79±9.77
Flavobacterium	M	26.09±18.51		Flavobacterium	M	3.5±2.49		Flavobacterium	M	2.21±1.56		Flavobacterium	M	3.95±1.82
Fusobacterium	M	0.66±0.23		Fusobacterium	M	8.57±4.03		Fusobacterium	M	3.1±0.97		Fusobacterium	M	1.69±0.35
Gordonia	M	NA		Gordonia	M	NA		Gordonia	M	NA		Gordonia	M	NA
Holdemania	M	1.1±0.28		Holdemania	M	2.07±0.6		Holdemania	M	1.19±0.39		Holdemania	M	1.56±0.64
Janibacter	M	NA		Janibacter	M	NA		Janibacter	M	NA		Janibacter	M	NA
Janthinobacterium	C	NA		Janthinobacterium	C	NA		Janthinobacterium	C	NA		Janthinobacterium	C	NA
Klebsiella	C	0.89±0.05		Klebsiella	C	1.82±0.49		Klebsiella	C	NA		Klebsiella	C	NA
Lawsonia	C	0.57±0.17		Lawsonia	C	6.47±3.55		Lawsonia	C	0.76±0.28		Lawsonia	C	208.18±143.8
Leucobacter	M	2.49±1.64		Leucobacter	M	0.6±0.35		Leucobacter	M	0.65±0.29		Leucobacter	M	0.42±0.22
Magnetospirillum	M	157.2±147.84		Magnetospirillum	M	198.82±120.72		Magnetospirillum	M	438.46±357.86		Magnetospirillum	M	205.77±202.79
Methanocorpusculum	O	1.37±0.59		Methanocorpusculum	O	2.58±1.24		Methanocorpusculum	O	0.45±0.14		Methanocorpusculum	O	7.47±2.29
Microvirgula	M	0.9±0.42		Microvirgula	M	1.29±0.37		Microvirgula	M	1.87±0.55		Microvirgula	M	1.8±0.56
Morganella	C	0.4±0.1		Morganella	C	0.7±0.24		Morganella	C	1.39±0.34		Morganella	C	1.54±0.54
Mucispirillum	M	2.74±0.87		Mucispirillum	M	1.29±0.33		Mucispirillum	M	0.45±0.18		Mucispirillum	M	2.73±1.01
Mycoplasma	M	NA		Mycoplasma	M	NA		Mycoplasma	M	NA		Mycoplasma	M	NA
Ochrobactrum	M	20.32±9.08		Ochrobactrum	M	2.4±0.95		Ochrobactrum	M	3.53±1.22		Ochrobactrum	M	0.5±0.16
Odoribacter	M	13.55±11.58		Odoribacter	M	61.33±32.78		Odoribacter	M	53.56±31.24		Odoribacter	M	48.68±23.71
Paracoccus	M	NA		Paracoccus	M	NA		Paracoccus	M	NA		Paracoccus	M	NA
Phascolarctobacterium	M	12.25±5.91		Phascolarctobacterium	M	16.91±7.45		Phascolarctobacterium	M	8.24±4.02		Phascolarctobacterium	M	29.41±14.47
Plesiomonas	C	NA		Plesiomonas	C	NA		Plesiomonas	C	NA		Plesiomonas	C	NA
Prevotella	M	3.65±1.7		Prevotella	M	0.9±0.22		Prevotella	M	NA		Prevotella	M	2.59±1.02
Proteus	C	0.74±0.43		Proteus	C	NA		Proteus	C	13.71±10.53		Proteus	C	NA
Providencia	M	0.44±0.13		Providencia	M	0.45±0.13		Providencia	M	1.71±0.8		Providencia	M	1.74±0.68
Pseudomonas	M	NA		Pseudomonas	M	NA		Pseudomonas	M	0.2±0.08		Pseudomonas	M	NA
Rikenella	M	9.13±4.59		Rikenella	M	47.94±29.42		Rikenella	M	3.96±2.41		Rikenella	M	26.01±21.54
Roseburia	C	NA		Roseburia	C	NA		Roseburia	C	NA		Roseburia	C	NA
Serratia	C	NA		Serratia	C	NA		Serratia	C	NA		Serratia	C	NA
Shewanella	C	NA		Shewanella	C	NA		Shewanella	C	NA		Shewanella	C	NA
Sphingobacterium	M	NA		Sphingobacterium	M	1.96±1.66		Sphingobacterium	M	2.77±1.64		Sphingobacterium	M	NA
Sphingomonas	C	NA		Sphingomonas	C	NA		Sphingomonas	C	NA		Sphingomonas	C	NA
Stenotrophomonas	M	69.15±44.32		Stenotrophomonas	M	16.77±9.32		Stenotrophomonas	M	9.05±5.03		Stenotrophomonas	M	0.51±0.17
Tetragenococcus	C	NA		Tetragenococcus	C	NA		Tetragenococcus	C	NA		Tetragenococcus	C	NA
Thermoanaerobacterium	C	NA		Thermoanaerobacterium	C	NA		Thermoanaerobacterium	C	NA		Thermoanaerobacterium	C	NA
Trichococcus	C	NA		Trichococcus	C	NA		Trichococcus	C	NA		Trichococcus	C	NA
rc4-4	M	3.64±1.87		rc4-4	M	17.81±9.55		rc4-4	M	4.44±1.93		rc4-4	M	7.63±2.6
Fold change of the inferred relations with Corynebacterium
G1				G2				G3				G4
Genera	Inferred relations	Fold change		Genera	Inferred relations	Fold change		Genera	Inferred relations	Fold change		Genera	Inferred relations	Fold change
Achromobacter	M	21.81±16.33		Achromobacter	M	0.46±0.25		Achromobacter	M	4.96±2.79		Achromobacter	M	0.35±0.17
Acinetobacter	C	0.23±0.12		Acinetobacter	C	0.05±0.01		Acinetobacter	C	0.93±0.3		Acinetobacter	C	1.01±0.58
Actinomyces	C	NA		Actinomyces	C	NA		Actinomyces	C	NA		Actinomyces	C	NA
Agrobacterium	C	128.97±104.46		Agrobacterium	C	2.16±1.07		Agrobacterium	C	19.97±17.28		Agrobacterium	C	0.9±0.62
Arcobacter	M	0.31±0.07		Arcobacter	M	NA		Arcobacter	M	0.31±0.07		Arcobacter	M	2.8±0.59
Arthrobacter	M	4.73±1.85		Arthrobacter	M	1.72±0.65		Arthrobacter	M	6.05±2.22		Arthrobacter	M	7.06±1.46
Bacillus	M	NA		Bacillus	M	NA		Bacillus	M	0.59±0.49		Bacillus	M	0.09±0.04
Bacteroides	M	0.85±0.24		Bacteroides	M	1.26±0.31		Bacteroides	M	2.12±0.45		Bacteroides	M	1.42±0.32
Blautia	M	NA		Blautia	M	NA		Blautia	M	NA		Blautia	M	1.12±0.05
Brevibacterium	M	NA		Brevibacterium	M	NA		Brevibacterium	M	NA		Brevibacterium	M	NA
Butyricimonas	C	0.24±0.09		Butyricimonas	C	0.47±0.17		Butyricimonas	C	0.54±0.32		Butyricimonas	C	0.59±0.27
Christensenella	M	3.94±1.57		Christensenella	M	6.57±1.99		Christensenella	M	4.93±2.34		Christensenella	M	8.6±4.4
Chryseobacterium	O	NA		Chryseobacterium	O	NA		Chryseobacterium	O	NA		Chryseobacterium	O	NA
Citrobacter	M	3.98±1.15		Citrobacter	M	0.59±0.11		Citrobacter	M	1.29±0.37		Citrobacter	M	1.52±0.33
Clostridium	M	6.78±5.7		Clostridium	M	2.48±1.52		Clostridium	M	2±0.86		Clostridium	M	1.18±0.49
Comamonas	C	NA		Comamonas	C	NA		Comamonas	C	NA		Comamonas	C	NA
Coprobacillus	M	45.42±33.2		Coprobacillus	M	15.65±8.72		Coprobacillus	M	18.87±15.02		Coprobacillus	M	6.6±3.9
Coprococcus	M	3.27±1		Coprococcus	M	1.56±0.35		Coprococcus	M	1.03±0.2		Coprococcus	M	5.43±2.3
Devosia	C	4.59±3.85		Devosia	C	0.73±0.61		Devosia	C	0.34±0.28		Devosia	C	NA
Dorea	C	5.59±2.11		Dorea	C	1.7±0.22		Dorea	C	2.71±0.58		Dorea	C	3.94±0.33
Dysgonomonas	O	NA		Dysgonomonas	O	NA		Dysgonomonas	O	NA		Dysgonomonas	O	NA
Enterococcus	M	0.32±0.08		Enterococcus	M	0.17±0.04		Enterococcus	M	1.99±0.56		Enterococcus	M	0.76±0.22
Epulopiscium	M	NA		Epulopiscium	M	NA		Epulopiscium	M	9.09±8.6		Epulopiscium	M	NA
Erwinia	M	4.04±1.19		Erwinia	M	0.34±0.07		Erwinia	M	0.89±0.23		Erwinia	M	0.7±0.22
Erysipelothrix	C	0.02±0.01		Erysipelothrix	C	NA		Erysipelothrix	C	12.09±12.08		Erysipelothrix	C	NA
Eubacterium	M	51.79±24.96		Eubacterium	M	6.49±2.08		Eubacterium	M	15.8±5.48		Eubacterium	M	24.79±9.77
Flavobacterium	M	26.09±18.51		Flavobacterium	M	3.5±2.49		Flavobacterium	M	2.21±1.56		Flavobacterium	M	3.95±1.82
Gordonia	O	NA		Gordonia	O	NA		Gordonia	O	NA		Gordonia	O	NA
Janibacter	M	NA		Janibacter	M	NA		Janibacter	M	NA		Janibacter	M	NA
Lactococcus	M	9.88±2.1		Lactococcus	M	NA		Lactococcus	M	1.91±0.49		Lactococcus	M	26.17±6.96
Lawsonia	M	0.57±0.17		Lawsonia	M	6.47±3.55		Lawsonia	M	0.76±0.28		Lawsonia	M	208.18±143.8
Leucobacter	C	2.49±1.64		Leucobacter	C	0.6±0.35		Leucobacter	C	0.65±0.29		Leucobacter	C	0.42±0.22
Magnetospirillum	C	157.2±147.84		Magnetospirillum	C	198.82±120.72		Magnetospirillum	C	438.46±357.86		Magnetospirillum	C	205.77±202.79
Methanocorpusculum	M	1.37±0.59		Methanocorpusculum	M	2.58±1.24		Methanocorpusculum	M	0.45±0.14		Methanocorpusculum	M	7.47±2.29
Microvirgula	M	0.9±0.42		Microvirgula	M	1.29±0.37		Microvirgula	M	1.87±0.55		Microvirgula	M	1.8±0.56
Morganella	C	0.4±0.1		Morganella	C	0.7±0.24		Morganella	C	1.39±0.34		Morganella	C	1.54±0.54
Mucispirillum	M	2.74±0.87		Mucispirillum	M	1.29±0.33		Mucispirillum	M	0.45±0.18		Mucispirillum	M	2.73±1.01
Ochrobactrum	M	20.32±9.08		Ochrobactrum	M	2.4±0.95		Ochrobactrum	M	3.53±1.22		Ochrobactrum	M	0.5±0.16
Odoribacter	M	13.55±11.58		Odoribacter	M	61.33±32.78		Odoribacter	M	53.56±31.24		Odoribacter	M	48.68±23.71
Oscillospira	C	8.62±4.46		Oscillospira	C	13.27±5.58		Oscillospira	C	11.47±5.78		Oscillospira	C	26.92±12.87
PSB-M-3	M	6.53±2.22		PSB-M-3	M	0.76±0.21		PSB-M-3	M	3.73±1.62		PSB-M-3	M	3.03±1.15
Parabacteroides	M	3.31±0.97		Parabacteroides	M	2.28±0.57		Parabacteroides	M	1.6±0.39		Parabacteroides	M	2.05±0.65
Paracoccus	C	NA		Paracoccus	C	NA		Paracoccus	C	NA		Paracoccus	C	NA
Plesiomonas	M	NA		Plesiomonas	M	NA		Plesiomonas	M	NA		Plesiomonas	M	NA
Proteus	M	0.74±0.43		Proteus	M	NA		Proteus	M	13.71±10.53		Proteus	M	NA
Providencia	M	0.44±0.13		Providencia	M	0.45±0.13		Providencia	M	1.71±0.8		Providencia	M	1.74±0.68
Pseudomonas	M	NA		Pseudomonas	M	NA		Pseudomonas	M	0.2±0.08		Pseudomonas	M	NA
Pseudoramibacter_Eubacterium	M	4.74±1.92		Pseudoramibacter_Eubacterium	M	3.24±1.11		Pseudoramibacter_Eubacterium	M	1.37±0.56		Pseudoramibacter_Eubacterium	M	3.11±0.99
Rikenella	M	9.13±4.59		Rikenella	M	47.94±29.42		Rikenella	M	3.96±2.41		Rikenella	M	26.01±21.54
Ruminococcus	M	2.72±0.96		Ruminococcus	M	3.75±1.37		Ruminococcus	M	4.47±2.05		Ruminococcus	M	9.12±3.37
Serratia	M	NA		Serratia	M	NA		Serratia	M	NA		Serratia	M	NA
Sphingobacterium	M	NA		Sphingobacterium	M	1.96±1.66		Sphingobacterium	M	2.77±1.64		Sphingobacterium	M	NA
Stenotrophomonas	C	69.15±44.32		Stenotrophomonas	C	16.77±9.32		Stenotrophomonas	C	9.05±5.03		Stenotrophomonas	C	0.51±0.17
Treponema	M	0.28±0.21		Treponema	M	5.74±3.39		Treponema	M	4.32±1.84		Treponema	M	3.08±2.06
Trichococcus	O	NA		Trichococcus	O	NA		Trichococcus	O	NA		Trichococcus	O	NA
Vagococcus	M	NA		Vagococcus	M	0.09±0.04		Vagococcus	M	2.38±0.86		Vagococcus	M	3.1±1.48
rc4-4	M	3.64±1.87		rc4-4	M	17.81±9.55		rc4-4	M	4.44±1.93		rc4-4	M	7.63±2.6
Fold change of the inferred relations with Bacillus
G1				G2				G3				G4
Genera	Inferred relations	Fold change		Genera	Inferred relations	Fold change		Genera	Inferred relations	Fold change		Genera	Inferred relations	Fold change
AF12	C	14.43±7.34		AF12	C	13.43±6.33		AF12	C	21.26±18.51		AF12	C	2.57±1.46
Achromobacter	M	21.81±16.33		Achromobacter	M	0.46±0.25		Achromobacter	M	4.96±2.79		Achromobacter	M	0.35±0.17
Acinetobacter	M	0.23±0.12		Acinetobacter	M	0.05±0.01		Acinetobacter	M	0.93±0.3		Acinetobacter	M	1.01±0.58
Actinomyces	C	NA		Actinomyces	C	NA		Actinomyces	C	NA		Actinomyces	C	NA
Anaerorhabdus	C	4.37±2.18		Anaerorhabdus	C	0.9±0.39		Anaerorhabdus	C	2.92±2.1		Anaerorhabdus	C	1.99±1.33
Arcobacter	M	0.31±0.07		Arcobacter	M	NA		Arcobacter	M	0.31±0.07		Arcobacter	M	2.8±0.59
Arthrobacter	C	4.73±1.85		Arthrobacter	C	1.72±0.65		Arthrobacter	C	6.05±2.22		Arthrobacter	C	7.06±1.46
Bacteroides	C	0.85±0.24		Bacteroides	C	1.26±0.31		Bacteroides	C	2.12±0.45		Bacteroides	C	1.42±0.32
Bilophila	M	13.13±7.96		Bilophila	M	8.92±3.48		Bilophila	M	9.21±5		Bilophila	M	11.24±6.48
Blautia	M	NA		Blautia	M	NA		Blautia	M	NA		Blautia	M	1.12±0.05
Cetobacterium	C	0.43±0.32		Cetobacterium	C	9.88±7.5		Cetobacterium	C	35.74±33.92		Cetobacterium	C	47.72±36.59
Chryseobacterium	M	NA		Chryseobacterium	M	NA		Chryseobacterium	M	NA		Chryseobacterium	M	NA
Citrobacter	C	3.98±1.15		Citrobacter	C	0.59±0.11		Citrobacter	C	1.29±0.37		Citrobacter	C	1.52±0.33
Clostridium	M	6.78±5.7		Clostridium	M	2.48±1.52		Clostridium	M	2±0.86		Clostridium	M	1.18±0.49
Coprobacillus	M	45.42±33.2		Coprobacillus	M	15.65±8.72		Coprobacillus	M	18.87±15.02		Coprobacillus	M	6.6±3.9
Corynebacterium	M	NA		Corynebacterium	M	160.51±58.54		Corynebacterium	M	NA		Corynebacterium	M	95.99±9.57
Desulfovibrio	M	3.35±1.65		Desulfovibrio	M	2.36±0.76		Desulfovibrio	M	1.97±0.78		Desulfovibrio	M	2.54±0.86
Devosia	C	4.59±3.85		Devosia	C	0.73±0.61		Devosia	C	0.34±0.28		Devosia	C	NA
Dorea	M	5.59±2.11		Dorea	M	1.7±0.22		Dorea	M	2.71±0.58		Dorea	M	3.94±0.33
Enterococcus	C	0.32±0.08		Enterococcus	C	0.17±0.04		Enterococcus	C	1.99±0.56		Enterococcus	C	0.76±0.22
Epulopiscium	C	NA		Epulopiscium	C	NA		Epulopiscium	C	9.09±8.6		Epulopiscium	C	NA
Erwinia	C	4.04±1.19		Erwinia	C	0.34±0.07		Erwinia	C	0.89±0.23		Erwinia	C	0.7±0.22
Erysipelothrix	C	0.02±0.01		Erysipelothrix	C	NA		Erysipelothrix	C	12.09±12.08		Erysipelothrix	C	NA
Eubacterium	M	51.79±24.96		Eubacterium	M	6.49±2.08		Eubacterium	M	15.8±5.48		Eubacterium	M	24.79±9.77
Janthinobacterium	C	NA		Janthinobacterium	C	NA		Janthinobacterium	C	NA		Janthinobacterium	C	NA
Klebsiella	C	0.89±0.05		Klebsiella	C	1.82±0.49		Klebsiella	C	NA		Klebsiella	C	NA
Lactococcus	C	9.88±2.1		Lactococcus	C	NA		Lactococcus	C	1.91±0.49		Lactococcus	C	26.17±6.96
Magnetospirillum	C	157.2±147.84		Magnetospirillum	C	198.82±120.72		Magnetospirillum	C	438.46±357.86		Magnetospirillum	C	205.77±202.79
Methanocorpusculum	M	1.37±0.59		Methanocorpusculum	M	2.58±1.24		Methanocorpusculum	M	0.45±0.14		Methanocorpusculum	M	7.47±2.29
Microvirgula	M	0.9±0.42		Microvirgula	M	1.29±0.37		Microvirgula	M	1.87±0.55		Microvirgula	M	1.8±0.56
Morganella	C	0.4±0.1		Morganella	C	0.7±0.24		Morganella	C	1.39±0.34		Morganella	C	1.54±0.54
Mucispirillum	M	2.74±0.87		Mucispirillum	M	1.29±0.33		Mucispirillum	M	0.45±0.18		Mucispirillum	M	2.73±1.01
Mycoplasma	M	NA		Mycoplasma	M	NA		Mycoplasma	M	NA		Mycoplasma	M	NA
Ochrobactrum	M	20.32±9.08		Ochrobactrum	M	2.4±0.95		Ochrobactrum	M	3.53±1.22		Ochrobactrum	M	0.5±0.16
Odoribacter	M	13.55±11.58		Odoribacter	M	61.33±32.78		Odoribacter	M	53.56±31.24		Odoribacter	M	48.68±23.71
Oscillospira	M	8.62±4.46		Oscillospira	M	13.27±5.58		Oscillospira	M	11.47±5.78		Oscillospira	M	26.92±12.87
PSB-M-3	M	6.53±2.22		PSB-M-3	M	0.76±0.21		PSB-M-3	M	3.73±1.62		PSB-M-3	M	3.03±1.15
Parabacteroides	M	3.31±0.97		Parabacteroides	M	2.28±0.57		Parabacteroides	M	1.6±0.39		Parabacteroides	M	2.05±0.65
Paracoccus	A	NA		Paracoccus	A	NA		Paracoccus	A	NA		Paracoccus	A	NA
Plesiomonas	O	NA		Plesiomonas	O	NA		Plesiomonas	O	NA		Plesiomonas	O	NA
Proteus	C	0.74±0.43		Proteus	C	NA		Proteus	C	13.71±10.53		Proteus	C	NA
Providencia	M	0.44±0.13		Providencia	M	0.45±0.13		Providencia	M	1.71±0.8		Providencia	M	1.74±0.68
Rikenella	M	9.13±4.59		Rikenella	M	47.94±29.42		Rikenella	M	3.96±2.41		Rikenella	M	26.01±21.54
Serratia	O	NA		Serratia	O	NA		Serratia	O	NA		Serratia	O	NA
Shewanella	C	NA		Shewanella	C	NA		Shewanella	C	NA		Shewanella	C	NA
Sphingobacterium	M	NA		Sphingobacterium	M	1.96±1.66		Sphingobacterium	M	2.77±1.64		Sphingobacterium	M	NA
Stenotrophomonas	C	69.15±44.32		Stenotrophomonas	C	16.77±9.32		Stenotrophomonas	C	9.05±5.03		Stenotrophomonas	C	0.51±0.17
Tetragenococcus	C	NA		Tetragenococcus	C	NA		Tetragenococcus	C	NA		Tetragenococcus	C	NA
Treponema	O	0.28±0.21		Treponema	O	5.74±3.39		Treponema	O	4.32±1.84		Treponema	O	3.08±2.06
Trichococcus	M	NA		Trichococcus	M	NA		Trichococcus	M	NA		Trichococcus	M	NA
Vagococcus	C	NA		Vagococcus	C	0.09±0.04		Vagococcus	C	2.38±0.86		Vagococcus	C	3.1±1.48
rc4-4	O	3.64±1.87		rc4-4	O	17.81±9.55		rc4-4	O	4.44±1.93		rc4-4	O	7.63±2.6
