# Supplementary material for: Inferring Microbial Interactions in the Gut of the Hong Kong Whipping Frog (Polypedates megacephalus) and a Validation Using Probiotics
Source: Front Microbiol. 2017 Mar 30;8:525. doi: 10.3389/fmicb.2017.00525 (PMC5371668; doi:10.3389/fmicb.2017.00525)
Supplement: Supplementary Table 7 — Relative abundance of IIPs of Bacillus, Corynebacterium, and Lactococcus after 2-week oral trials. Five oral administrations included G1: L. garvieae (107 CFU g−1) in 0.9% saline. G2: C. variabile (107 CFU g−1) in 0.9% saline. G3: B. coagulans (107 CFU g−1) in 0.9% saline. G4: A combination of B. coagulans, C. variabile, and L. garvieae (each contains 107 CFU g−1) in 0.9% saline. G5: Control (0.9% saline). Values are expressed as mean values ± SD. [file Table7.XLSX]

## Sheet: Sheet1
Genera	Group 1 (G1)			Group 2 (G2)			Group 3 (G3)			Group 4 (G4)			Group 5 (G5)
Lactococcus	0.024	±	0.0028	0.00073	±	0.00073	0.0046	±	0.001	0.063	±	0.015	0.0016	±	0.0012
Corynebacterium	0.00073	±	0.00042	0.26	±	0.096	0.00085	±	0.00049	0.16	±	0.016	0.00041	±	0.00041
Anaerobacillus	0			0			0			0			0.00081	±	0.00081
AF12	0.054	±	0.021	0.067	±	0.018	0.053	±	0.047	0.0096	±	0.0046	0.07	±	0.041
Agrobacterium	0.45	±	0.37	0.01	±	0.0034	0.092	±	0.082	0.0031	±	0.0021	0.038	±	0.024
Anaerorhabdus	0.023	±	0.012	0.0035	±	0.0016	0.0075	±	0.0071	0.0077	±	0.0065	0.016	±	0.006
Bilophila	0.13	±	0.086	0.12	±	0.028	0.092	±	0.052	0.15	±	0.088	0.042	±	0.027
Brevibacterium	0			0			0.00085	±	0.00049	0.00093	±	0.00093	0
Cetobacterium	0.013	±	0.0091	0.4	±	0.28	1.4	±	1.4	1.9	±	1.4	5.8	±	4.4
Coprococcus	0.27	±	0.13	0.13	±	0.038	0.086	±	0.019	0.45	±	0.34	0.14	±	0.049
Desulfovibrio	1.4	±	0.82	0.97	±	0.25	0.81	±	0.34	1	±	0.31	0.66	±	0.38
Dysgonomonas	0			0.0004	±	0.0004	0.0036	±	0.0036	0			0.0095	±	0.0095
Flavobacterium	0.027	±	0.027	0.0036	±	0.0036	0.0023	±	0.0023	0.0081	±	0.0048	0.0094	±	0.006
Gordonia	0.00039	±	0.00039	0			0.00045	±	0.00045	0.00051	±	0.00051	0
Janibacter	0			0			0			0.0019	±	0.0019	0
Janthinobacterium	0.0099	±	0.0099	0.00046	±	0.00046	0.00036	±	0.00036	0.0016	±	0.0011	0.00082	±	0.00082
Klebsiella	0.00073	±	0.00042	0.0015	±	0.001	0			0.00093	±	0.00093	0.00082	±	0.00048
Lawsonia	0.0014	±	0.00054	0.016	±	0.013	0.0013	±	0.00077	0.69	±	0.68	0.016	±	0.014
Leucobacter	0.0079	±	0.0057	0.0013	±	0.00086	0.0021	±	0.00083	0.0009	±	0.00052	0.012	±	0.0064
Mycoplasma	0			0.0032	±	0.0032	0			0			0.0004	±	0.0004
Pseudomonas	0.68	±	0.5	0			0.0091	±	0.0038	0.0046	±	0.0041	0.012	±	0.012
Sphingobacterium	0.00039	±	0.00039	0.0031	±	0.0026	0.0044	±	0.0026	0.00047	±	0.00047	0.26	±	0.26
Stenotrophomonas	0.4	±	0.39	0.032	±	0.032	0.018	±	0.018	0.0039	±	0.0013	0.089	±	0.064
Tetragenococcus	0			0.0012	±	0.00041	0			0			0
Arcobacter	0.0004	±	0.0004	0			0.0004	±	0.0004	0.0036	±	0.0036	0.0058	±	0.0011
Coprobacillus	0.27	±	0.2	0.092	±	0.045	0.083	±	0.071	0.029	±	0.016	0.056	±	0.032
Epulopiscium	0			0			0.015	±	0.014	0			0.04	±	0.04
Oscillospira	1.1	±	0.43	1.7	±	0.24	1.4	±	0.53	3.4	±	1.1	1.1	±	0.42
Parabacteroides	21	±	8	14	±	3.9	10	±	2.6	13	±	5.6	9.1	±	2.3
PSB-M-3	1.5	±	0.84	0.18	±	0.069	0.89	±	0.65	0.72	±	0.45	0.41	±	0.16
Treponema	0.046	±	0.042	0.94	±	0.63	0.53	±	0.23	0.5	±	0.4	0.36	±	0.21
